# Supplementary material for: Examining attitudes about the virtual workplace: Associations between zoom fatigue, impression management, and virtual meeting adoption intent
Source: PLoS One. 2025 Feb 5;20(2):e0312354. doi: 10.1371/journal.pone.0312354 (PMC11798524; doi:10.1371/journal.pone.0312354)
Supplement: S2 File — (CSV) [file pone.0312354.s002.csv]

PF_Self_3	PF_Self_4	PF_Self_5	PF_Self_8	UseAttAndIntent_4	UseAttAndIntent_5	UseAttAndIntent_6	UTAUT1_PE_1	UTAUT1_PE_2	UTAUT1_PE_3	UTAUT1_EE_1	UTAUT1_EE_2	UTAUT1_EE_3	PlatFatigue_1	PlatFatigue_2	PlatFatigue_3	PlatFatigue_4	PlatFatigue_5	PlatFatigue_6	PlatFatigue_7	PlatFatigue_8	PlatFatigue_9	PlatFatigue_10	PlatFatigue_11	PlatFatigue_12	PlatFatigue_13	PlatFatigue_14	PlatFatigue_15	BI_Facial_1	BI_Facial_2	BI_Facial_3	BI_Facial_4	GenderIdentity	use_intention	facial	fatigue	im.manage	PE	EE	Demo_Age	YearsExp	Time_Video	race
2	3	4	4	4	4	4	4	4	4	4	4	3	3	3	3	3	1	2	3	2	4	4	3	4	3	3	2	3	3	3	1	2	4	2.5	2.8666666666666667	3.25	4	3.6666666666666665	76	16	7	4
1	1	1	1	5	5	5	NA	NA	NA	NA	NA	NA	2	3	4	1	2	1	3	4	4	4	2	2	2	1	3	NA	NA	NA	NA	2	5	NA	2.533333333333333	1	NA	NA	64	11	3	4
4	3	2	3	4	4	4	NA	NA	NA	NA	NA	NA	3	2	3	1	1	1	2	3	3	1	1	1	1	1	1	NA	NA	NA	NA	1	4	NA	1.6666666666666667	3	NA	NA	65	21	4	4
1	1	1	1	3	5	5	3	3	2	3	4	4	4	2	4	1	4	2	4	4	3	3	3	3	4	4	3	NA	NA	NA	NA	2	4.333333333333333	NA	3.2	1	2.6666666666666665	3.6666666666666665	37	7	2	1
1	1	1	1	3	3	4	NA	NA	NA	NA	NA	NA	2	1	3	1	2	1	1	2	1	2	1	1	1	1	1	NA	NA	NA	NA	1	3.3333333333333335	NA	1.4	1	NA	NA	74	5	2	4
1	1	1	1	4	4	4	4	4	3	4	4	4	2	1	2	1	1	1	2	2	3	3	2	1	1	2	2	1	1	2	2	1	4	1.5	1.7333333333333334	1	3.6666666666666665	4	66	21	5	4
1	1	1	1	5	5	5	5	5	5	5	5	4	2	2	2	1	2	1	1	2	2	3	2	1	1	1	2	1	1	1	1	1	5	1	1.6666666666666667	1	5	4.666666666666667	81	21	4	4
5	2	3	1	5	4	5	NA	NA	NA	NA	NA	NA	1	2	2	1	2	1	2	3	3	3	1	2	2	3	2	NA	NA	NA	NA	2	4.666666666666667	NA	2	2.75	NA	NA	58	6	5	4
1	1	1	1	5	5	5	5	5	5	4	4	4	2	2	2	1	1	1	2	2	2	2	3	3	2	2	2	NA	NA	NA	NA	1	5	NA	1.9333333333333333	1	5	4	73	6	3	4
3	2	2	2	3	3	3	NA	NA	NA	NA	NA	NA	2	2	1	1	1	2	1	1	1	1	1	2	1	1	1	NA	NA	NA	NA	1	3	NA	1.2666666666666666	2.25	NA	NA	72	21	6	4
1	1	1	1	3	4	4	2	1	1	3	3	3	2	2	2	2	2	2	3	3	3	2	3	2	2	2	2	NA	NA	NA	NA	1	3.6666666666666665	NA	2.2666666666666666	1	1.3333333333333333	3	54	21	2	4
1	1	1	1	4	4	4	5	5	5	5	5	5	2	2	2	2	2	3	1	2	3	1	2	1	1	2	2	NA	NA	NA	NA	2	4	NA	1.8666666666666667	1	5	5	25	4	3	1
3	3	3	1	2	3	2	NA	NA	NA	NA	NA	NA	1	2	2	3	2	2	1	3	1	2	1	1	2	3	2	2	2	2	1	1	2.3333333333333335	1.75	1.8666666666666667	2.5	NA	NA	28	2	3	4
1	3	1	1	5	5	5	5	5	5	5	5	5	2	2	3	1	2	2	2	2	3	3	2	3	2	2	2	NA	NA	NA	NA	1	5	NA	2.2	1.5	5	5	39	11	7	4
1	1	1	1	3	4	5	NA	NA	NA	NA	NA	NA	1	3	3	1	1	1	2	3	3	2	4	2	4	4	2	NA	NA	NA	NA	1	4	NA	2.4	1	NA	NA	40	13	4	4
1	1	1	1	4	4	4	NA	NA	NA	NA	NA	NA	3	3	3	2	3	3	2	3	3	3	2	2	2	3	2	NA	NA	NA	NA	2	4	NA	2.6	1	NA	NA	26	2	2	4
1	1	4	1	5	5	5	5	4	5	4	4	3	2	2	2	2	2	1	1	1	1	2	1	1	2	1	2	NA	NA	NA	NA	1	5	NA	1.5333333333333334	1.75	4.666666666666667	3.6666666666666665	48	18	3	4
1	1	1	1	4	4	4	NA	NA	NA	NA	NA	NA	3	3	3	3	3	3	3	2	3	3	3	3	3	3	3	3	3	3	3	2	4	3	2.933333333333333	1	NA	NA	33	8	6	1
1	1	3	1	5	5	4	NA	NA	NA	NA	NA	NA	1	2	2	2	1	2	1	2	1	1	1	1	2	1	1	NA	NA	NA	NA	1	4.666666666666667	NA	1.4	1.5	NA	NA	30	3	3	4
1	1	1	1	4	4	4	2	3	2	2	2	1	3	3	3	1	1	1	3	4	3	2	3	3	2	4	2	NA	NA	NA	NA	1	4	NA	2.533333333333333	1	2.3333333333333335	1.6666666666666667	50	11	3	4
1	1	1	1	4	5	5	NA	NA	NA	NA	NA	NA	3	4	2	3	3	2	4	4	4	2	2	2	2	3	2	NA	NA	NA	NA	2	4.666666666666667	NA	2.8	1	NA	NA	48	6	2	2
1	1	1	1	5	5	5	5	5	5	4	4	4	3	3	3	1	1	1	2	2	3	2	2	2	1	2	2	NA	NA	NA	NA	2	5	NA	2	1	5	4	37	13	4	4
1	1	1	1	3	4	3	4	1	3	3	4	3	2	1	2	1	1	1	1	2	3	1	1	1	1	1	1	NA	NA	NA	NA	2	3.3333333333333335	NA	1.3333333333333333	1	2.6666666666666665	3.3333333333333335	65	20	4	4
1	1	1	1	5	5	5	NA	NA	NA	NA	NA	NA	1	1	1	1	2	2	1	1	1	1	1	1	2	2	1	1	1	2	1	1	5	1.25	1.2666666666666666	1	NA	NA	39	8	2	4
3	NA	3	NA	4	4	4	NA	NA	NA	NA	NA	NA	2	2	2	1	1	1	2	2	2	2	1	1	2	2	2	1	1	2	1	1	4	1.25	1.6666666666666667	NA	NA	NA	38	4	2	4
NA	1	1	NA	4	4	5	4	4	4	4	4	4	2	2	1	1	1	1	1	2	2	1	1	1	1	1	2	NA	NA	NA	NA	2	4.333333333333333	NA	1.3333333333333333	NA	4	4	26	2	5	3
1	1	1	1	4	4	4	4	4	4	4	4	4	1	1	1	1	1	1	1	1	1	1	1	1	1	1	1	NA	NA	NA	NA	1	4	NA	1	1	4	4	73	15	8	4
1	1	1	1	4	4	4	NA	NA	NA	NA	NA	NA	1	1	1	1	1	1	1	2	1	1	1	1	2	2	1	NA	NA	NA	NA	1	4	NA	1.2	1	NA	NA	47	13	5	4
1	1	1	1	2	3	3	NA	NA	NA	NA	NA	NA	4	3	4	2	3	3	3	4	4	2	2	3	2	3	3	NA	NA	NA	NA	1	2.6666666666666665	NA	3	1	NA	NA	21	2	12	4
2	3	2	2	5	4	5	4	4	4	5	5	5	3	3	4	4	3	3	4	4	3	3	4	3	3	3	4	NA	NA	NA	NA	2	4.666666666666667	NA	3.4	2.25	4	5	26	3	4	4
1	1	1	1	3	3	3	NA	NA	NA	NA	NA	NA	2	2	2	1	2	1	3	2	2	2	2	2	3	3	2	NA	NA	NA	NA	1	3	NA	2.066666666666667	1	NA	NA	25	1	3	4
1	1	1	1	5	5	5	4	5	4	5	5	5	1	1	1	1	1	1	1	1	2	1	1	1	3	1	1	1	1	2	1	1	5	1.25	1.2	1	4.333333333333333	5	51	21	2	4
1	1	1	1	5	5	5	NA	NA	NA	NA	NA	NA	2	2	2	1	1	1	1	2	3	1	2	2	1	1	1	NA	NA	NA	NA	2	5	NA	1.5333333333333334	1	NA	NA	38	1	2	4
1	1	1	1	3	3	3	NA	NA	NA	NA	NA	NA	1	1	1	1	1	1	1	1	2	2	1	1	1	2	1	NA	NA	NA	NA	1	3	NA	1.2	1	NA	NA	57	11	2	4
1	1	1	1	4	4	4	NA	NA	NA	NA	NA	NA	1	3	2	1	2	2	2	1	2	1	2	2	2	1	2	NA	NA	NA	NA	1	4	NA	1.7333333333333334	1	NA	NA	44	13	4	4
1	1	3	1	5	5	5	5	5	5	5	5	5	1	1	1	1	1	1	1	1	1	1	1	1	1	1	1	NA	NA	NA	NA	2	5	NA	1	1.5	5	5	48	10	4	4
1	1	1	1	5	5	5	NA	NA	NA	NA	NA	NA	3	1	3	1	1	1	3	1	1	1	1	1	1	1	1	NA	NA	NA	NA	2	5	NA	1.4	1	NA	NA	24	4	4	3
NA	NA	5	NA	5	5	3	3	3	3	3	3	3	1	1	1	1	1	1	1	1	1	1	1	1	1	1	1	NA	NA	NA	NA	1	4.333333333333333	NA	1	NA	3	3	57	13	4	4
1	2	1	1	5	4	4	NA	NA	NA	NA	NA	NA	3	2	3	4	4	2	3	2	2	3	3	1	2	2	3	NA	NA	NA	NA	1	4.333333333333333	NA	2.6	1.25	NA	NA	36	13	2	3
1	2	1	1	3	3	3	3	4	2	4	4	4	2	1	3	1	1	1	1	1	3	2	2	1	1	1	1	NA	NA	NA	NA	2	3	NA	1.4666666666666666	1.25	3	4	73	21	4	4
1	1	1	1	2	2	1	1	1	1	2	3	2	1	2	2	2	2	2	3	2	2	2	2	2	2	2	1	NA	NA	NA	NA	2	1.6666666666666667	NA	1.9333333333333333	1	1	2.3333333333333335	29	7	2	4
5	4	1	1	3	3	2	1	2	2	4	5	5	4	3	5	2	3	3	5	5	5	5	4	4	2	3	4	NA	NA	NA	NA	2	2.6666666666666665	NA	3.8	2.75	1.6666666666666667	4.666666666666667	51	5	3	4
1	1	1	1	5	5	5	4	3	3	3	4	3	1	1	1	1	1	1	2	1	2	1	1	1	2	1	1	1	1	1	1	2	5	1	1.2	1	3.3333333333333335	3.3333333333333335	76	21	3	4
1	1	1	1	5	5	5	NA	NA	NA	NA	NA	NA	1	2	1	1	1	1	1	1	1	1	1	1	1	3	1	NA	NA	NA	NA	1	5	NA	1.2	1	NA	NA	35	6	4	4
3	3	1	2	2	2	2	3	3	3	4	4	4	4	4	4	4	4	3	4	4	4	4	3	4	4	4	4	3	2	2	3	2	2	2.5	3.8666666666666667	2.25	3	4	66	3	2	4
1	1	1	1	5	5	5	NA	NA	NA	NA	NA	NA	3	3	3	1	2	1	1	3	3	1	3	3	2	4	2	1	1	1	1	2	5	1	2.3333333333333335	1	NA	NA	38	4	4	4
1	1	2	1	5	5	5	5	5	5	5	5	5	2	2	4	3	4	2	4	3	3	2	3	4	2	4	1	NA	NA	NA	NA	1	5	NA	2.8666666666666667	1.25	5	5	43	5	4	4
NA	NA	NA	NA	5	5	5	NA	NA	NA	NA	NA	NA	2	2	2	1	1	2	1	2	2	1	1	1	3	3	3	NA	NA	NA	NA	2	5	NA	1.8	NA	NA	NA	35	3	3	4
1	1	1	1	5	5	5	NA	NA	NA	NA	NA	NA	1	1	1	1	1	1	1	1	1	1	1	1	1	1	1	NA	NA	NA	NA	2	5	NA	1	1	NA	NA	56	4	7	4
1	1	1	1	4	4	4	4	4	3	4	4	4	2	1	1	2	1	1	1	1	1	1	1	1	1	1	1	NA	NA	NA	NA	1	4	NA	1.1333333333333333	1	3.6666666666666665	4	77	7	2	4
1	1	1	1	5	5	5	5	5	5	5	5	5	1	2	1	1	2	1	2	2	1	2	1	2	2	1	2	NA	NA	NA	NA	1	5	NA	1.5333333333333334	1	5	5	42	15	3	4
1	1	1	NA	4	4	5	NA	NA	NA	NA	NA	NA	2	3	2	3	3	3	2	4	2	2	1	1	4	2	2	NA	NA	NA	NA	2	4.333333333333333	NA	2.4	NA	NA	NA	65	21	3	4
1	1	1	1	5	5	5	NA	NA	NA	NA	NA	NA	2	2	1	1	1	1	1	2	1	1	1	1	1	1	1	NA	NA	NA	NA	2	5	NA	1.2	1	NA	NA	54	3	21	2
1	1	1	1	3	3	4	2	2	1	3	4	4	1	1	1	1	1	1	1	1	3	1	1	1	1	1	1	NA	NA	NA	NA	1	3.3333333333333335	NA	1.1333333333333333	1	1.6666666666666667	3.6666666666666665	75	21	2	4
1	1	1	1	4	4	4	4	3	3	3	4	4	2	1	2	2	1	1	1	1	1	2	2	2	2	3	1	NA	NA	NA	NA	1	4	NA	1.6	1	3.3333333333333335	3.6666666666666665	79	21	4	4
3	3	3	3	4	4	4	4	4	4	3	3	3	3	2	2	3	2	2	3	3	2	3	2	2	3	2	2	2	2	3	2	1	4	2.25	2.4	3	4	3	77	21	5	4
1	3	1	1	2	2	2	NA	NA	NA	NA	NA	NA	2	2	2	1	1	1	1	1	4	2	2	1	2	4	2	4	5	5	4	2	2	4.5	1.8666666666666667	1.5	NA	NA	86	16	4	4
1	1	1	1	5	5	5	5	5	4	5	5	5	3	1	2	1	2	1	1	2	2	2	2	1	2	2	1	NA	NA	NA	NA	1	5	NA	1.6666666666666667	1	4.666666666666667	5	45	5	5	4
1	1	1	1	5	5	5	NA	NA	NA	NA	NA	NA	2	2	3	1	1	2	1	1	1	1	1	1	2	3	2	NA	NA	NA	NA	2	5	NA	1.6	1	NA	NA	37	3	4	4
NA	NA	NA	NA	5	5	5	5	5	3	5	5	5	1	1	1	1	1	1	1	1	1	1	1	1	1	1	1	NA	NA	NA	NA	2	5	NA	1	NA	4.333333333333333	5	38	7	3	2
NA	NA	NA	NA	5	5	5	5	4	5	5	5	5	3	3	3	1	1	1	3	3	3	3	2	2	3	3	3	NA	NA	NA	NA	2	5	NA	2.466666666666667	NA	4.666666666666667	5	43	21	5	4
1	1	1	1	4	4	4	NA	NA	NA	NA	NA	NA	1	1	1	1	1	1	1	1	1	1	1	1	1	1	1	NA	NA	NA	NA	1	4	NA	1	1	NA	NA	52	13	8	4
NA	3	NA	NA	5	5	5	5	5	5	5	5	5	2	2	2	2	2	2	1	2	2	2	1	1	1	1	1	NA	NA	NA	NA	2	5	NA	1.6	NA	5	5	35	2	2	4
1	1	1	1	4	4	4	NA	NA	NA	NA	NA	NA	2	2	2	1	2	2	1	1	1	2	2	2	1	2	1	NA	NA	NA	NA	2	4	NA	1.6	1	NA	NA	55	1	3	4
1	1	1	1	3	4	5	4	3	3	4	4	4	2	2	2	1	1	1	3	2	2	1	1	1	1	1	2	NA	NA	NA	NA	2	4	NA	1.5333333333333334	1	3.3333333333333335	4	53	10	4	4
1	2	1	1	4	4	4	NA	NA	NA	NA	NA	NA	2	2	2	2	2	1	1	3	2	1	1	1	1	2	1	NA	NA	NA	NA	2	4	NA	1.6	1.25	NA	NA	83	21	4	4
1	1	1	1	4	4	4	NA	NA	NA	NA	NA	NA	1	2	1	2	2	1	1	1	2	1	1	1	1	1	2	1	1	2	1	2	4	1.25	1.3333333333333333	1	NA	NA	37	16	6	4
NA	NA	NA	4	4	4	4	3	3	3	4	4	4	2	1	1	1	1	1	1	1	1	2	1	3	4	1	1	NA	NA	NA	NA	1	4	NA	1.4666666666666666	NA	3	4	84	21	2	4
1	1	1	1	4	4	4	NA	NA	NA	NA	NA	NA	1	2	1	1	1	2	1	2	2	1	1	1	1	1	1	NA	NA	NA	NA	1	4	NA	1.2666666666666666	1	NA	NA	69	2	2	4
NA	NA	1	1	5	4	5	2	4	4	3	5	4	2	3	2	2	1	1	5	2	2	3	2	2	1	1	3	1	1	1	1	2	4.666666666666667	1	2.1333333333333333	NA	3.3333333333333335	4	64	5	4	4
4	5	3	4	4	3	4	NA	NA	NA	NA	NA	NA	2	2	2	3	2	1	3	1	2	2	2	2	1	2	2	NA	NA	NA	NA	1	3.6666666666666665	NA	1.9333333333333333	4	NA	NA	35	7	8	3
4	5	1	1	5	5	5	NA	NA	NA	NA	NA	NA	2	2	3	1	3	1	1	1	1	2	1	1	1	1	1	NA	NA	NA	NA	1	5	NA	1.4666666666666666	2.75	NA	NA	39	4	5	2
NA	NA	NA	NA	5	5	5	5	4	4	4	5	4	2	3	2	1	1	1	2	2	3	1	1	2	1	1	3	NA	NA	NA	NA	1	5	NA	1.7333333333333334	NA	4.333333333333333	4.333333333333333	69	19	2	4
2	NA	NA	NA	5	5	5	5	5	5	5	5	5	1	1	1	1	1	1	1	1	2	1	1	1	1	1	1	NA	NA	NA	NA	2	5	NA	1.0666666666666667	NA	5	5	59	1	5	4
1	1	1	1	4	4	4	NA	NA	NA	NA	NA	NA	2	2	1	1	1	1	1	1	1	1	1	1	1	1	1	NA	NA	NA	NA	1	4	NA	1.1333333333333333	1	NA	NA	47	3	2	4
3	3	1	1	5	5	5	NA	NA	NA	NA	NA	NA	2	2	2	1	1	1	2	2	3	2	2	3	3	4	2	NA	NA	NA	NA	1	5	NA	2.1333333333333333	2	NA	NA	52	21	9	4
1	1	1	1	4	5	4	5	5	5	4	4	4	1	1	1	1	1	1	1	1	1	1	1	1	1	1	1	1	1	1	1	1	4.333333333333333	1	1	1	5	4	70	6	2	4
1	1	1	1	4	4	4	NA	NA	NA	NA	NA	NA	1	1	1	1	2	2	1	1	1	1	2	2	1	1	1	NA	NA	NA	NA	2	4	NA	1.2666666666666666	1	NA	NA	44	16	5	4
1	1	1	1	4	4	4	3	3	3	3	3	3	3	3	3	1	3	3	3	2	3	3	3	2	2	3	2	NA	NA	NA	NA	2	4	NA	2.6	1	3	3	34	7	3	4
1	2	1	1	4	4	4	NA	NA	NA	NA	NA	NA	3	2	2	1	2	1	1	1	1	1	1	1	1	1	1	NA	NA	NA	NA	1	4	NA	1.3333333333333333	1.25	NA	NA	70	5	3	4
1	2	1	NA	3	3	3	3	3	3	4	4	4	1	1	2	1	1	1	1	1	1	1	1	1	1	1	1	NA	NA	NA	NA	1	3	NA	1.0666666666666667	NA	3	4	73	10	3	4
2	2	1	1	5	5	5	NA	NA	NA	NA	NA	NA	1	1	1	1	1	1	1	1	1	1	1	1	1	1	1	1	1	2	1	1	5	1.25	1	1.5	NA	NA	23	3	3	4
1	1	3	1	4	4	4	NA	NA	NA	NA	NA	NA	1	1	1	1	1	1	1	1	1	1	1	1	1	1	1	NA	NA	NA	NA	2	4	NA	1	1.5	NA	NA	67	9	4	4
1	1	2	1	4	4	4	3	4	2	4	3	4	4	3	4	3	4	4	3	3	4	4	3	2	2	4	3	4	3	4	4	2	4	3.75	3.3333333333333335	1.25	3	3.6666666666666665	38	3	4	4
1	1	NA	1	4	4	4	NA	NA	NA	NA	NA	NA	2	2	2	1	1	1	2	3	2	2	2	2	1	2	2	NA	NA	NA	NA	2	4	NA	1.8	NA	NA	NA	39	2	4	4
1	1	1	1	3	3	2	NA	NA	NA	NA	NA	NA	5	5	5	2	2	2	5	5	5	5	5	5	5	5	5	NA	NA	NA	NA	2	2.6666666666666665	NA	4.4	1	NA	NA	37	4	2	4
1	1	1	1	2	1	2	NA	NA	NA	NA	NA	NA	2	3	3	2	2	2	2	3	2	3	2	2	3	3	3	1	5	4	4	2	1.6666666666666667	3.5	2.466666666666667	1	NA	NA	27	6	3	2
3	3	1	NA	5	5	5	4	3	3	4	4	4	1	1	2	1	1	1	1	1	1	2	1	1	1	1	1	2	2	4	2	2	5	2.5	1.1333333333333333	NA	3.3333333333333335	4	50	3	2	4
1	1	1	1	5	5	5	5	5	5	5	5	5	1	1	1	1	1	1	1	1	1	1	1	1	1	1	1	1	1	1	1	2	5	1	1	1	5	5	47	5	4	4
1	1	1	1	5	5	5	NA	NA	NA	NA	NA	NA	1	2	2	1	1	1	2	1	2	1	1	1	1	1	1	NA	NA	NA	NA	2	5	NA	1.2666666666666666	1	NA	NA	47	7	2	4
1	NA	NA	NA	4	4	4	NA	NA	NA	NA	NA	NA	2	3	3	1	2	2	1	1	2	2	2	1	1	2	2	NA	NA	NA	NA	1	4	NA	1.8	NA	NA	NA	33	7	3	4
1	5	1	1	5	5	5	4	4	3	4	4	4	3	2	2	3	2	2	2	4	4	2	3	1	2	2	1	NA	NA	NA	NA	2	5	NA	2.3333333333333335	2	3.6666666666666665	4	32	4	3	4
NA	NA	1	1	4	4	4	4	4	4	3	3	3	2	3	3	2	3	3	3	2	4	3	3	2	3	4	3	1	1	1	1	1	4	1	2.8666666666666667	NA	4	3	32	7	5	3
1	1	1	1	5	5	5	NA	NA	NA	NA	NA	NA	3	2	2	1	1	2	3	5	4	3	2	1	4	3	2	2	2	4	2	1	5	2.5	2.533333333333333	1	NA	NA	24	1	3	4
3	1	1	1	5	5	5	NA	NA	NA	NA	NA	NA	2	2	2	2	2	2	1	2	3	2	1	1	2	2	2	NA	NA	NA	NA	2	5	NA	1.8666666666666667	1.5	NA	NA	32	3	4	4
NA	1	1	1	5	4	5	4	4	3	5	5	5	3	3	3	2	3	3	1	2	3	3	2	3	5	3	2	1	2	2	1	2	4.666666666666667	1.5	2.7333333333333334	NA	3.6666666666666665	5	37	2	6	3
1	1	1	1	4	4	4	4	4	3	4	4	4	1	1	1	1	1	1	1	1	1	1	1	1	2	1	1	NA	NA	NA	NA	2	4	NA	1.0666666666666667	1	3.6666666666666665	4	49	4	3	4
2	2	2	1	4	3	3	NA	NA	NA	NA	NA	NA	3	2	3	2	2	2	3	1	3	2	2	2	3	2	2	NA	NA	NA	NA	1	3.3333333333333335	NA	2.2666666666666666	1.75	NA	NA	40	1	3	4
1	1	1	1	3	3	3	3	3	3	3	3	3	1	1	1	2	1	1	1	1	1	1	1	1	2	1	1	1	2	2	2	2	3	1.75	1.1333333333333333	1	3	3	49	1	2	4
3	3	1	1	5	5	5	NA	NA	NA	NA	NA	NA	2	2	2	3	2	2	1	3	2	2	1	2	2	3	2	NA	NA	NA	NA	2	5	NA	2.066666666666667	2	NA	NA	40	2	6	3
2	1	1	1	4	5	5	NA	NA	NA	NA	NA	NA	1	2	2	1	1	1	1	2	2	2	1	1	1	1	1	NA	NA	NA	NA	1	4.666666666666667	NA	1.3333333333333333	1.25	NA	NA	75	21	4	4
3	3	1	1	3	3	3	NA	NA	NA	NA	NA	NA	3	3	2	1	1	3	2	1	3	2	1	1	3	2	2	NA	NA	NA	NA	2	3	NA	2	2	NA	NA	38	12	4	4
1	1	1	1	4	4	4	3	3	3	4	5	4	2	2	2	1	1	2	2	1	1	2	2	1	3	2	1	NA	NA	NA	NA	1	4	NA	1.6666666666666667	1	3	4.333333333333333	47	11	4	4
1	1	1	1	5	5	5	NA	NA	NA	NA	NA	NA	2	1	2	1	1	2	2	2	2	1	1	3	1	2	1	NA	NA	NA	NA	1	5	NA	1.6	1	NA	NA	47	5	2	4
3	3	2	3	4	4	4	NA	NA	NA	NA	NA	NA	1	1	1	1	1	1	1	1	1	1	1	1	1	1	1	NA	NA	NA	NA	1	4	NA	1	2.75	NA	NA	69	21	5	4
1	1	1	1	5	5	5	5	3	3	3	4	4	3	3	4	3	3	3	4	4	3	2	2	1	3	3	2	NA	NA	NA	NA	2	5	NA	2.8666666666666667	1	3.6666666666666665	3.6666666666666665	33	11	2	4
3	3	3	3	2	5	3	NA	NA	NA	NA	NA	NA	5	5	5	3	5	5	5	5	4	5	5	4	5	5	5	4	3	3	2	2	3.3333333333333335	3	4.733333333333333	3	NA	NA	32	6	3	4
2	NA	1	1	5	5	5	4	4	4	3	4	4	1	1	1	1	1	1	1	1	1	1	1	1	1	1	1	2	1	1	1	2	5	1.25	1	NA	4	3.6666666666666665	71	4	3	4
1	1	1	1	3	3	3	4	4	4	4	4	4	1	1	2	2	2	2	1	1	1	1	1	1	2	1	1	NA	NA	NA	NA	2	3	NA	1.3333333333333333	1	4	4	59	5	2	4
5	2	1	1	5	5	5	4	4	3	4	4	4	2	2	2	1	2	1	2	3	3	2	2	1	1	2	2	NA	NA	NA	NA	1	5	NA	1.8666666666666667	2.25	3.6666666666666665	4	44	1	2	4
1	1	1	1	1	2	4	2	3	3	3	3	3	1	1	1	1	1	1	1	1	2	1	1	1	1	1	1	NA	NA	NA	NA	1	2.3333333333333335	NA	1.0666666666666667	1	2.6666666666666665	3	34	8	4	4
1	1	1	1	4	4	4	3	3	3	4	4	4	2	1	1	1	1	1	1	1	1	2	1	1	1	1	1	NA	NA	NA	NA	1	4	NA	1.1333333333333333	1	3	4	73	21	7	4
1	3	1	1	4	3	4	4	4	4	3	3	3	3	3	2	1	2	2	1	1	2	2	1	1	1	1	3	NA	NA	NA	NA	1	3.6666666666666665	NA	1.7333333333333334	1.5	4	3	61	8	8	4
2	5	1	1	5	5	5	NA	NA	NA	NA	NA	NA	1	1	1	1	1	1	1	1	1	1	1	1	1	1	1	NA	NA	NA	NA	2	5	NA	1	2.25	NA	NA	45	1	4	4
NA	NA	NA	NA	4	5	4	5	5	5	5	5	5	1	1	1	1	1	1	1	2	1	1	1	1	1	1	1	NA	NA	NA	NA	1	4.333333333333333	NA	1.0666666666666667	NA	5	5	59	12	6	4
1	1	1	1	4	4	4	NA	NA	NA	NA	NA	NA	1	1	2	1	2	2	1	2	2	1	1	1	1	1	1	1	1	1	1	1	4	1	1.3333333333333333	1	NA	NA	66	9	3	4
1	1	1	1	4	4	4	NA	NA	NA	NA	NA	NA	4	3	3	3	2	3	3	5	3	3	3	2	4	4	3	NA	NA	NA	NA	2	4	NA	3.2	1	NA	NA	39	2	5	4
1	1	1	2	5	4	4	4	4	5	5	5	5	4	3	3	2	3	3	4	3	4	3	2	3	2	5	4	NA	NA	NA	NA	1	4.333333333333333	NA	3.2	1.25	4.333333333333333	5	34	10	7	4
5	1	1	1	5	4	4	3	3	3	4	4	4	2	2	2	2	2	2	1	1	2	1	1	1	2	2	1	NA	NA	NA	NA	2	4.333333333333333	NA	1.6	2	3	4	70	21	2	4
1	2	1	NA	3	3	3	NA	NA	NA	NA	NA	NA	1	1	2	1	1	1	2	1	1	2	1	1	1	1	1	NA	NA	NA	NA	1	3	NA	1.2	NA	NA	NA	73	16	3	4
3	3	1	1	5	4	5	3	4	4	4	4	4	2	3	3	1	1	1	1	1	2	3	2	1	2	3	2	2	3	4	1	2	4.666666666666667	2.5	1.8666666666666667	2	3.6666666666666665	4	34	9	5	4
1	1	1	1	1	1	1	NA	NA	NA	NA	NA	NA	3	3	3	2	3	3	4	3	5	3	3	2	2	4	2	NA	NA	NA	NA	2	1	NA	3	1	NA	NA	66	7	3	4
2	1	1	1	4	4	4	3	3	3	3	4	4	2	2	2	1	1	2	3	3	3	1	1	1	2	3	1	NA	NA	NA	NA	1	4	NA	1.8666666666666667	1.25	3	3.6666666666666665	33	2	3	4
1	1	1	1	3	3	4	NA	NA	NA	NA	NA	NA	2	3	2	1	1	1	2	2	2	3	2	2	1	3	1	NA	NA	NA	NA	2	3.3333333333333335	NA	1.8666666666666667	1	NA	NA	23	8	2	4
2	2	2	1	4	4	4	4	3	4	4	4	4	2	2	2	2	3	2	2	1	2	1	1	1	1	2	1	NA	NA	NA	NA	2	4	NA	1.6666666666666667	1.75	3.6666666666666665	4	57	16	3	4
NA	1	1	1	4	4	4	NA	NA	NA	NA	NA	NA	1	1	1	1	1	1	1	1	2	1	1	1	1	1	1	NA	NA	NA	NA	1	4	NA	1.0666666666666667	NA	NA	NA	68	5	4	4
1	1	1	1	4	4	4	4	4	4	4	4	4	1	1	1	1	2	1	1	1	1	1	2	1	1	1	1	NA	NA	NA	NA	2	4	NA	1.1333333333333333	1	4	4	40	13	3	4
3	2	1	1	5	5	5	NA	NA	NA	NA	NA	NA	5	5	5	2	2	2	5	5	5	5	3	3	4	4	3	1	1	1	1	2	5	1	3.8666666666666667	1.75	NA	NA	43	9	4	2
1	1	1	1	4	4	4	4	4	4	4	4	4	1	1	1	1	1	1	1	1	1	1	2	2	1	1	1	NA	NA	NA	NA	2	4	NA	1.1333333333333333	1	4	4	55	11	2	4
2	3	1	1	4	4	5	NA	NA	NA	NA	NA	NA	3	2	2	1	1	1	1	2	2	1	1	1	2	3	2	NA	NA	NA	NA	1	4.333333333333333	NA	1.6666666666666667	1.75	NA	NA	25	2	3	1
1	NA	1	1	4	4	4	NA	NA	NA	NA	NA	NA	1	1	1	1	1	1	1	1	1	1	1	1	1	1	1	NA	NA	NA	NA	2	4	NA	1	NA	NA	NA	75	3	2	4
1	2	2	1	4	4	4	NA	NA	NA	NA	NA	NA	2	3	2	1	2	3	4	3	2	3	2	2	1	3	3	1	1	1	1	1	4	1	2.4	1.5	NA	NA	84	21	12	4
1	1	3	1	3	3	3	NA	NA	NA	NA	NA	NA	1	1	1	1	1	1	1	1	1	1	2	1	1	1	1	NA	NA	NA	NA	2	3	NA	1.0666666666666667	1.5	NA	NA	68	9	4	4
1	1	1	1	5	5	5	NA	NA	NA	NA	NA	NA	1	1	1	1	1	1	1	1	1	1	1	1	1	1	1	NA	NA	NA	NA	1	5	NA	1	1	NA	NA	37	5	2	2
NA	NA	NA	NA	5	5	5	NA	NA	NA	NA	NA	NA	1	1	1	2	2	1	1	1	1	1	1	1	1	1	1	NA	NA	NA	NA	2	5	NA	1.1333333333333333	NA	NA	NA	69	21	3	4
1	1	1	1	5	4	4	NA	NA	NA	NA	NA	NA	1	1	2	1	2	2	1	1	1	1	1	1	1	1	1	NA	NA	NA	NA	2	4.333333333333333	NA	1.2	1	NA	NA	65	21	3	4
NA	1	1	1	5	5	5	NA	NA	NA	NA	NA	NA	3	2	2	2	3	3	1	1	1	2	2	2	3	2	2	1	1	1	1	2	5	1	2.066666666666667	NA	NA	NA	31	1	2	4
NA	1	1	1	4	4	4	4	4	4	4	4	4	1	1	1	2	2	2	1	1	3	1	1	1	1	1	1	1	1	1	1	1	4	1	1.3333333333333333	NA	4	4	66	18	6	4
5	4	1	1	4	4	4	NA	NA	NA	NA	NA	NA	2	1	3	1	1	1	1	1	1	2	1	2	2	3	1	NA	NA	NA	NA	2	4	NA	1.5333333333333334	2.75	NA	NA	27	7	2	4
1	1	1	1	5	5	5	3	3	3	2	2	2	3	3	3	2	3	3	3	3	3	3	3	3	3	3	3	NA	NA	NA	NA	1	5	NA	2.933333333333333	1	3	2	60	18	5	4
3	2	1	1	5	5	5	NA	NA	NA	NA	NA	NA	1	1	1	1	1	1	1	1	1	1	1	1	1	1	1	NA	NA	NA	NA	2	5	NA	1	1.75	NA	NA	68	11	6	4
1	1	1	1	4	4	5	NA	NA	NA	NA	NA	NA	2	2	2	1	1	1	2	2	3	1	2	1	3	4	2	NA	NA	NA	NA	2	4.333333333333333	NA	1.9333333333333333	1	NA	NA	40	16	2	2
1	1	1	1	5	4	5	5	4	5	5	4	4	3	3	3	2	4	4	3	3	2	4	2	3	3	2	2	NA	NA	NA	NA	1	4.666666666666667	NA	2.8666666666666667	1	4.666666666666667	4.333333333333333	46	14	7	1
1	1	1	1	3	2	5	5	1	1	3	3	2	2	3	2	1	1	1	1	3	4	3	2	3	3	2	1	NA	NA	NA	NA	2	3.3333333333333335	NA	2.1333333333333333	1	2.3333333333333335	2.6666666666666665	67	21	2	4
1	3	3	1	3	4	3	NA	NA	NA	NA	NA	NA	4	3	3	3	4	2	5	5	3	4	4	3	3	3	4	NA	NA	NA	NA	2	3.3333333333333335	NA	3.533333333333333	2	NA	NA	33	2	6	2
1	1	1	1	4	4	4	4	3	4	4	4	4	2	1	1	2	1	1	1	1	2	1	1	1	1	1	1	1	1	1	1	1	4	1	1.2	1	3.6666666666666665	4	68	21	4	4
2	1	1	1	4	4	4	NA	NA	NA	NA	NA	NA	1	1	1	1	1	1	1	2	2	1	1	1	2	2	1	NA	NA	NA	NA	2	4	NA	1.2666666666666666	1.25	NA	NA	67	21	3	4
1	1	1	1	4	4	4	NA	NA	NA	NA	NA	NA	2	4	2	5	2	1	4	3	3	1	1	2	2	3	2	NA	NA	NA	NA	2	4	NA	2.466666666666667	1	NA	NA	54	5	3	4
1	NA	1	3	4	4	4	4	3	3	2	2	2	1	1	1	1	1	1	1	1	2	1	1	1	1	1	1	NA	NA	NA	NA	1	4	NA	1.0666666666666667	NA	3.3333333333333335	2	68	16	2	4
1	1	1	NA	5	5	5	NA	NA	NA	NA	NA	NA	1	1	1	1	1	1	1	1	1	1	1	1	1	1	1	NA	NA	NA	NA	2	5	NA	1	NA	NA	NA	42	4	3	2
1	1	1	1	4	4	4	NA	NA	NA	NA	NA	NA	1	1	1	1	1	1	1	1	1	1	1	1	1	2	1	2	3	4	2	2	4	2.75	1.0666666666666667	1	NA	NA	47	14	2	4
1	1	1	1	5	5	5	5	4	3	5	5	5	2	2	2	1	2	1	1	1	2	2	1	1	1	2	1	NA	NA	NA	NA	1	5	NA	1.4666666666666666	1	4	5	57	7	4	4
1	1	1	1	5	5	5	NA	NA	NA	NA	NA	NA	2	2	4	1	1	1	3	4	3	2	3	3	4	2	2	NA	NA	NA	NA	2	5	NA	2.466666666666667	1	NA	NA	59	21	5	2
1	1	1	1	1	3	1	2	1	1	4	3	4	3	3	3	5	3	3	3	1	3	3	3	3	3	3	3	NA	NA	NA	NA	2	1.6666666666666667	NA	3	1	1.3333333333333333	3.6666666666666665	26	3	3	4
3	3	NA	NA	4	4	4	NA	NA	NA	NA	NA	NA	1	3	3	2	2	1	2	4	3	2	1	2	3	1	2	NA	NA	NA	NA	1	4	NA	2.1333333333333333	NA	NA	NA	52	16	4	4
1	1	1	1	4	4	4	4	4	3	4	4	4	1	1	1	1	1	1	1	1	1	1	1	1	1	1	1	NA	NA	NA	NA	1	4	NA	1	1	3.6666666666666665	4	77	11	3	4
1	NA	1	1	1	2	4	NA	NA	NA	NA	NA	NA	4	5	5	1	3	3	5	5	5	5	1	1	3	5	5	NA	NA	NA	NA	1	2.3333333333333335	NA	3.7333333333333334	NA	NA	NA	24	6	5	1
1	1	1	1	3	3	3	NA	NA	NA	NA	NA	NA	1	2	2	1	1	1	2	2	2	2	1	1	1	1	1	1	1	1	1	1	3	1	1.4	1	NA	NA	67	7	2	4
NA	NA	NA	NA	4	4	4	3	3	3	4	4	4	1	2	2	1	1	1	3	1	1	1	1	1	1	2	2	NA	NA	NA	NA	2	4	NA	1.4	NA	3	4	43	4	3	4
1	2	1	1	5	5	4	4	4	5	5	4	4	3	3	2	2	1	1	2	3	1	1	1	1	2	2	3	NA	NA	NA	NA	2	4.666666666666667	NA	1.8666666666666667	1.25	4.333333333333333	4.333333333333333	53	6	4	4
1	1	1	1	4	3	4	NA	NA	NA	NA	NA	NA	1	1	1	1	1	1	1	1	1	1	1	1	1	1	1	NA	NA	NA	NA	1	3.6666666666666665	NA	1	1	NA	NA	56	16	1	4
1	1	1	1	5	5	5	4	3	3	3	4	3	2	2	3	1	1	1	2	3	3	3	2	2	2	2	3	NA	NA	NA	NA	1	5	NA	2.1333333333333333	1	3.3333333333333335	3.3333333333333335	38	1	4	4
1	1	1	1	5	5	5	NA	NA	NA	NA	NA	NA	2	1	2	2	2	2	1	2	2	1	1	2	1	1	1	NA	NA	NA	NA	1	5	NA	1.5333333333333334	1	NA	NA	71	4	6	4
2	2	1	1	4	4	4	3	4	4	3	4	4	2	2	2	3	3	3	1	2	2	3	1	2	2	2	2	1	2	2	1	1	4	1.5	2.1333333333333333	1.5	3.6666666666666665	3.6666666666666665	30	6	9	3
1	1	1	1	5	5	5	5	4	3	5	5	5	1	1	1	1	1	1	1	1	2	1	1	1	1	1	1	NA	NA	NA	NA	1	5	NA	1.0666666666666667	1	4	5	72	21	2	4
1	1	1	1	4	4	4	NA	NA	NA	NA	NA	NA	2	1	1	1	1	1	3	1	1	1	1	1	1	1	1	1	1	1	1	1	4	1	1.2	1	NA	NA	42	5	4	3
1	1	1	1	5	4	5	NA	NA	NA	NA	NA	NA	1	1	1	1	1	1	1	2	2	1	1	1	1	1	1	NA	NA	NA	NA	1	4.666666666666667	NA	1.1333333333333333	1	NA	NA	67	21	12	4
1	1	1	1	4	5	5	5	5	5	5	5	4	1	1	1	1	1	1	1	1	1	1	1	1	1	3	1	NA	NA	NA	NA	1	4.666666666666667	NA	1.1333333333333333	1	5	4.666666666666667	25	4	7	4
4	4	4	4	4	3	3	4	3	4	4	4	4	1	3	3	3	1	3	3	3	3	3	1	3	3	3	1	NA	NA	NA	NA	1	3.3333333333333335	NA	2.466666666666667	4	3.6666666666666665	4	41	11	9	4
1	1	1	1	4	4	4	3	2	3	3	3	3	1	1	1	1	1	1	1	1	1	1	1	1	1	1	1	NA	NA	NA	NA	2	4	NA	1	1	2.6666666666666665	3	56	1	2	4
1	1	1	1	5	3	5	NA	NA	NA	NA	NA	NA	2	2	2	1	3	3	2	2	3	3	3	2	2	4	2	NA	NA	NA	NA	2	4.333333333333333	NA	2.4	1	NA	NA	41	1	3	4
1	1	1	1	5	5	5	NA	NA	NA	NA	NA	NA	2	2	2	2	2	2	2	2	2	2	1	1	1	2	2	NA	NA	NA	NA	2	5	NA	1.8	1	NA	NA	48	5	17	4
1	1	1	2	5	4	5	3	3	3	5	5	5	2	2	2	1	1	1	2	3	2	2	1	1	1	1	2	NA	NA	NA	NA	2	4.666666666666667	NA	1.6	1.25	3	5	27	5	3	4
5	5	5	5	4	4	5	NA	NA	NA	NA	NA	NA	1	2	1	2	1	1	1	1	2	1	1	2	1	1	1	NA	NA	NA	NA	1	4.333333333333333	NA	1.2666666666666666	5	NA	NA	42	11	5	4
1	1	1	1	5	5	5	5	5	5	5	5	5	1	1	1	1	1	1	1	1	1	1	1	1	1	1	1	NA	NA	NA	NA	1	5	NA	1	1	5	5	30	8	3	2
1	1	1	1	5	5	5	NA	NA	NA	NA	NA	NA	2	1	2	1	3	1	2	4	2	1	1	3	5	5	2	NA	NA	NA	NA	1	5	NA	2.3333333333333335	1	NA	NA	61	8	3	4
1	1	2	1	5	5	5	4	5	4	5	5	5	1	2	1	1	1	1	1	1	1	1	1	1	1	1	1	NA	NA	NA	NA	1	5	NA	1.0666666666666667	1.25	4.333333333333333	5	41	4	4	2
3	3	NA	NA	4	2	1	3	1	1	4	3	3	3	3	4	1	1	2	3	4	4	3	3	2	3	2	4	NA	NA	NA	NA	2	2.3333333333333335	NA	2.8	NA	1.6666666666666667	3.3333333333333335	36	2	4	1
1	1	4	4	5	4	4	NA	NA	NA	NA	NA	NA	3	4	4	4	5	4	4	5	4	3	3	3	5	5	4	NA	NA	NA	NA	1	4.333333333333333	NA	4	2.5	NA	NA	23	4	6	3
1	1	1	1	5	5	5	NA	NA	NA	NA	NA	NA	2	1	1	1	1	1	1	1	2	1	2	2	1	2	1	NA	NA	NA	NA	1	5	NA	1.3333333333333333	1	NA	NA	54	1	3	4
1	1	1	1	5	4	5	NA	NA	NA	NA	NA	NA	1	1	1	1	1	1	1	1	1	1	1	1	1	1	1	NA	NA	NA	NA	1	4.666666666666667	NA	1	1	NA	NA	39	16	4	4
1	1	1	1	5	5	5	5	5	5	5	5	5	1	1	1	1	1	1	1	1	1	1	1	3	1	1	1	NA	NA	NA	NA	1	5	NA	1.1333333333333333	1	5	5	42	4	5	4
1	1	1	1	5	5	5	5	5	5	5	5	5	2	2	3	2	2	1	1	1	4	3	1	1	1	1	2	NA	NA	NA	NA	2	5	NA	1.8	1	5	5	40	15	4	3
1	1	1	1	5	5	5	NA	NA	NA	NA	NA	NA	3	3	4	1	1	4	5	5	4	4	4	5	4	3	3	NA	NA	NA	NA	2	5	NA	3.533333333333333	1	NA	NA	35	10	3	4
NA	NA	1	1	5	5	5	4	5	4	4	4	4	2	2	2	1	1	1	2	2	1	2	1	1	1	1	1	NA	NA	NA	NA	2	5	NA	1.4	NA	4.333333333333333	4	60	5	7	4
2	3	2	4	3	3	3	NA	NA	NA	NA	NA	NA	3	2	3	1	3	1	3	1	2	3	3	1	3	4	1	NA	NA	NA	NA	2	3	NA	2.2666666666666666	2.75	NA	NA	43	11	4	1
2	1	1	1	2	2	2	2	2	2	2	2	2	3	3	3	3	3	3	3	3	3	3	3	3	3	3	3	NA	NA	NA	NA	2	2	NA	3	1.25	2	2	55	5	2	4
1	1	1	1	2	1	2	NA	NA	NA	NA	NA	NA	3	4	3	4	3	3	3	3	3	3	4	3	4	3	3	NA	NA	NA	NA	1	1.6666666666666667	NA	3.2666666666666666	1	NA	NA	70	10	5	4
3	3	3	2	4	5	5	5	5	4	5	4	5	3	2	2	2	2	2	1	2	2	2	1	2	2	2	2	NA	NA	NA	NA	1	4.666666666666667	NA	1.9333333333333333	2.75	4.666666666666667	4.666666666666667	34	9	6	3
1	1	1	NA	5	5	5	NA	NA	NA	NA	NA	NA	1	1	2	1	1	1	1	2	2	1	1	1	1	1	1	NA	NA	NA	NA	1	5	NA	1.2	NA	NA	NA	25	2	4	4
1	1	1	1	5	4	5	4	4	4	4	4	4	3	2	3	2	2	2	3	3	3	2	2	2	2	2	3	NA	NA	NA	NA	2	4.666666666666667	NA	2.4	1	4	4	34	3	2	4
1	2	1	1	5	5	5	NA	NA	NA	NA	NA	NA	2	1	2	2	2	2	1	1	1	1	1	1	1	1	1	NA	NA	NA	NA	2	5	NA	1.3333333333333333	1.25	NA	NA	50	4	3	4
5	4	4	3	5	5	5	NA	NA	NA	NA	NA	NA	2	2	3	3	4	2	2	4	4	2	1	2	2	3	3	1	2	3	1	1	5	1.75	2.6	4	NA	NA	30	5	6	4
2	2	1	1	5	5	5	5	5	5	5	5	5	1	1	1	1	1	1	1	1	1	1	1	1	1	1	1	NA	NA	NA	NA	2	5	NA	1	1.5	5	5	41	3	5	2
1	1	1	1	5	5	5	NA	NA	NA	NA	NA	NA	1	1	1	1	1	1	1	1	2	1	1	1	1	1	1	NA	NA	NA	NA	2	5	NA	1.0666666666666667	1	NA	NA	36	8	6	4
1	1	1	1	3	3	3	2	3	3	3	3	2	1	1	1	1	1	1	1	1	1	1	1	1	1	1	1	NA	NA	NA	NA	2	3	NA	1	1	2.6666666666666665	2.6666666666666665	70	1	1	4
1	4	1	1	4	4	5	NA	NA	NA	NA	NA	NA	2	2	1	2	2	2	2	2	2	1	1	1	1	2	3	NA	NA	NA	NA	2	4.333333333333333	NA	1.7333333333333334	1.75	NA	NA	59	4	3	4
5	1	1	1	4	4	4	3	3	3	5	5	5	3	4	4	1	1	1	4	4	3	3	5	4	3	3	3	NA	NA	NA	NA	1	4	NA	3.066666666666667	2	3	5	42	6	4	1
1	1	2	1	4	2	4	NA	NA	NA	NA	NA	NA	2	2	3	2	4	2	1	5	5	2	1	1	3	1	1	1	1	1	1	1	3.3333333333333335	1	2.3333333333333335	1.25	NA	NA	23	6	4	4
2	2	1	1	3	3	3	3	3	3	4	4	3	2	2	2	2	2	3	1	2	2	1	1	1	2	2	1	1	3	2	2	2	3	2	1.7333333333333334	1.5	3	3.6666666666666665	45	14	2	4
1	1	1	1	3	3	3	NA	NA	NA	NA	NA	NA	1	1	1	1	1	2	1	1	1	1	1	1	1	1	1	NA	NA	NA	NA	2	3	NA	1.0666666666666667	1	NA	NA	58	17	1	4
1	1	1	1	4	4	4	4	3	3	4	4	4	1	1	1	1	1	1	1	1	1	1	1	1	1	1	1	NA	NA	NA	NA	2	4	NA	1	1	3.3333333333333335	4	73	21	3	4
5	1	1	1	5	4	5	5	5	5	4	4	5	3	3	3	1	1	1	4	4	3	3	2	3	3	3	3	NA	NA	NA	NA	2	4.666666666666667	NA	2.6666666666666665	2	5	4.333333333333333	56	4	4	4
1	1	1	1	4	4	4	NA	NA	NA	NA	NA	NA	2	2	2	1	1	2	1	1	2	2	2	1	1	2	1	NA	NA	NA	NA	1	4	NA	1.5333333333333334	1	NA	NA	62	21	4	4
5	1	4	1	5	5	5	NA	NA	NA	NA	NA	NA	1	3	3	3	1	3	1	1	1	1	1	3	1	2	4	NA	NA	NA	NA	2	5	NA	1.9333333333333333	2.75	NA	NA	53	6	5	4
1	1	1	1	3	3	3	4	4	4	4	4	4	3	3	3	2	3	3	3	2	3	2	3	2	3	3	3	2	2	2	2	2	3	2	2.7333333333333334	1	4	4	59	21	6	4
NA	NA	NA	NA	4	4	4	2	2	2	3	3	4	1	1	1	1	1	1	1	1	1	1	1	1	1	1	1	NA	NA	NA	NA	1	4	NA	1	NA	2	3.3333333333333335	58	7	3	4
1	1	1	1	5	5	5	NA	NA	NA	NA	NA	NA	1	1	1	1	1	1	1	1	1	1	2	2	1	1	2	NA	NA	NA	NA	1	5	NA	1.2	1	NA	NA	53	6	5	4
1	NA	NA	1	4	4	4	4	4	4	5	4	5	3	2	3	1	1	1	3	4	3	1	1	2	2	3	2	NA	NA	NA	NA	1	4	NA	2.1333333333333333	NA	4	4.666666666666667	53	1	3	4
1	NA	1	1	4	4	4	NA	NA	NA	NA	NA	NA	2	3	4	2	2	2	2	2	3	3	2	2	3	1	2	NA	NA	NA	NA	2	4	NA	2.3333333333333335	NA	NA	NA	64	6	3	4
1	1	1	3	3	4	3	NA	NA	NA	NA	NA	NA	2	2	2	1	2	2	1	3	1	4	2	3	2	1	1	NA	NA	NA	NA	2	3.3333333333333335	NA	1.9333333333333333	1.5	NA	NA	68	14	2	4
1	1	1	1	2	3	3	3	2	3	2	2	3	3	2	3	3	4	4	4	2	3	4	2	3	2	3	3	NA	NA	NA	NA	1	2.6666666666666665	NA	3	1	2.6666666666666665	2.3333333333333335	69	21	2	4
1	1	1	1	2	3	2	3	3	3	4	4	4	1	1	1	1	1	1	1	1	1	1	1	1	1	1	1	NA	NA	NA	NA	1	2.3333333333333335	NA	1	1	3	4	68	3	2	4
1	1	1	1	5	5	5	NA	NA	NA	NA	NA	NA	2	1	2	1	1	1	1	1	2	1	1	1	1	3	1	NA	NA	NA	NA	1	5	NA	1.3333333333333333	1	NA	NA	80	21	3	4
2	1	1	1	3	2	2	3	2	2	2	2	2	2	1	1	1	1	1	1	2	1	1	1	2	1	1	1	NA	NA	NA	NA	1	2.3333333333333335	NA	1.2	1.25	2.3333333333333335	2	68	15	2	1
1	1	1	1	2	2	2	3	2	2	2	3	3	3	2	2	2	3	2	1	1	1	2	1	1	1	1	2	NA	NA	NA	NA	1	2	NA	1.6666666666666667	1	2.3333333333333335	2.6666666666666665	76	21	5	4
NA	1	1	1	4	4	4	NA	NA	NA	NA	NA	NA	1	1	1	1	1	1	1	1	1	1	1	1	1	1	1	NA	NA	NA	NA	2	4	NA	1	NA	NA	NA	73	11	2	4
1	1	1	1	5	5	5	NA	NA	NA	NA	NA	NA	1	1	1	1	1	1	1	1	1	1	1	1	1	1	1	4	5	5	5	2	5	4.75	1	1	NA	NA	47	21	2	4
1	1	1	1	2	4	4	NA	NA	NA	NA	NA	NA	2	2	2	1	1	1	2	5	3	2	2	2	1	2	1	NA	NA	NA	NA	2	3.3333333333333335	NA	1.9333333333333333	1	NA	NA	67	9	2	4
1	1	1	1	3	3	3	2	2	2	2	3	3	2	2	2	2	2	2	2	2	3	2	2	2	2	2	3	NA	NA	NA	NA	2	3	NA	2.1333333333333333	1	2	2.6666666666666665	72	14	4	4
1	1	1	1	4	4	4	NA	NA	NA	NA	NA	NA	2	2	3	2	2	2	2	3	3	2	1	1	4	3	2	NA	NA	NA	NA	2	4	NA	2.2666666666666666	1	NA	NA	41	3	2	1
4	1	1	1	4	4	4	4	3	3	4	4	4	2	2	1	1	1	1	2	2	2	2	1	1	1	1	2	1	1	3	1	2	4	1.5	1.4666666666666666	1.75	3.3333333333333335	4	69	13	3	2
1	1	1	1	3	3	5	NA	NA	NA	NA	NA	NA	2	1	2	1	1	1	1	3	3	1	2	3	1	2	1	NA	NA	NA	NA	1	3.6666666666666665	NA	1.6666666666666667	1	NA	NA	62	21	2	4
1	1	1	1	5	4	4	3	4	4	4	4	4	2	1	1	1	1	1	1	1	1	2	1	1	1	1	1	NA	NA	NA	NA	2	4.333333333333333	NA	1.1333333333333333	1	3.6666666666666665	4	70	16	3	4
1	1	1	1	4	4	4	3	2	2	4	4	4	3	2	3	2	2	2	2	2	3	2	2	2	2	3	2	1	1	3	1	1	4	1.5	2.2666666666666666	1	2.3333333333333335	4	50	6	3	4
1	1	1	1	5	5	5	NA	NA	NA	NA	NA	NA	3	4	5	4	2	2	5	4	4	4	1	1	3	4	4	NA	NA	NA	NA	2	5	NA	3.3333333333333335	1	NA	NA	69	14	5	4
1	1	1	1	3	3	3	2	1	2	2	3	3	1	1	1	1	1	1	1	1	1	1	1	1	1	1	1	NA	NA	NA	NA	1	3	NA	1	1	1.6666666666666667	2.6666666666666665	50	21	3	4
1	4	4	3	4	4	4	3	4	4	4	4	4	1	1	1	1	1	1	1	1	3	1	1	1	2	1	2	NA	NA	NA	NA	1	4	NA	1.2666666666666666	3	3.6666666666666665	4	62	17	2	4
1	1	1	1	4	4	4	5	3	2	5	5	5	3	3	3	2	3	3	2	3	3	3	2	3	2	2	2	NA	NA	NA	NA	2	4	NA	2.6	1	3.3333333333333335	5	69	11	2	4
1	5	1	1	5	5	5	NA	NA	NA	NA	NA	NA	3	2	2	1	3	3	1	2	2	1	2	2	4	2	2	NA	NA	NA	NA	2	5	NA	2.1333333333333333	2	NA	NA	24	2	2	4
1	1	1	1	5	5	5	4	3	3	4	4	5	1	1	1	1	1	1	1	1	1	1	1	1	1	1	1	NA	NA	NA	NA	1	5	NA	1	1	3.3333333333333335	4.333333333333333	64	21	4	4
1	1	1	1	4	4	3	NA	NA	NA	NA	NA	NA	1	1	1	1	1	1	1	1	1	1	1	1	1	1	1	1	1	1	1	1	3.6666666666666665	1	1	1	NA	NA	61	8	2	4
NA	NA	NA	NA	5	5	5	NA	NA	NA	NA	NA	NA	1	1	1	1	1	1	1	1	1	1	1	1	2	1	1	NA	NA	NA	NA	1	5	NA	1.0666666666666667	NA	NA	NA	69	10	3	4
1	1	1	5	5	5	5	5	3	3	2	4	3	2	1	2	2	1	2	1	1	3	2	2	2	1	2	1	NA	NA	NA	NA	2	5	NA	1.6666666666666667	2	3.6666666666666665	3	52	21	2	1
5	2	1	1	5	5	5	NA	NA	NA	NA	NA	NA	1	1	1	1	1	1	4	1	1	1	1	1	1	1	1	1	1	1	1	2	5	1	1.2	2.25	NA	NA	49	8	3	4
1	1	1	1	4	4	4	4	4	4	4	5	4	4	3	4	3	4	3	2	2	3	3	2	2	3	3	2	NA	NA	NA	NA	1	4	NA	2.8666666666666667	1	4	4.333333333333333	84	13	3	4
1	2	4	1	5	5	5	NA	NA	NA	NA	NA	NA	5	5	5	4	2	4	5	3	5	4	2	3	2	5	5	NA	NA	NA	NA	2	5	NA	3.933333333333333	2	NA	NA	43	17	6	4
NA	4	1	1	4	5	5	4	3	4	4	4	4	4	3	4	3	2	2	2	4	3	4	3	3	4	3	4	NA	NA	NA	NA	2	4.666666666666667	NA	3.2	NA	3.6666666666666665	4	51	21	6	4
1	1	1	1	2	2	2	3	2	2	4	4	4	3	2	2	2	2	2	2	2	2	2	2	2	2	2	3	NA	NA	NA	NA	2	2	NA	2.1333333333333333	1	2.3333333333333335	4	47	21	4	4
1	1	1	1	5	5	5	NA	NA	NA	NA	NA	NA	1	3	2	2	3	2	2	2	2	2	3	3	4	2	2	NA	NA	NA	NA	2	5	NA	2.3333333333333335	1	NA	NA	25	1	5	4
4	1	2	1	4	4	4	NA	NA	NA	NA	NA	NA	2	2	1	1	1	1	1	2	1	1	1	1	1	2	2	1	1	2	1	2	4	1.25	1.3333333333333333	2	NA	NA	63	6	5	4
1	1	1	1	4	4	4	3	3	3	4	3	4	1	2	1	1	2	2	1	1	2	2	2	1	2	2	1	NA	NA	NA	NA	1	4	NA	1.5333333333333334	1	3	3.6666666666666665	65	17	3	4
1	1	1	1	4	4	4	NA	NA	NA	NA	NA	NA	2	2	2	2	3	2	2	2	2	2	2	2	2	2	2	NA	NA	NA	NA	2	4	NA	2.066666666666667	1	NA	NA	26	4	2	4
2	2	1	1	5	5	5	5	3	4	4	4	4	1	1	2	1	2	1	2	1	2	1	1	1	1	1	1	NA	NA	NA	NA	2	5	NA	1.2666666666666666	1.5	4	4	61	17	3	4
1	3	3	3	5	5	5	5	5	5	3	3	3	5	5	5	2	2	1	5	5	5	5	5	4	5	5	5	NA	NA	NA	NA	2	5	NA	4.266666666666667	2.5	5	3	56	4	4	2
1	1	1	1	5	5	5	NA	NA	NA	NA	NA	NA	3	2	3	2	2	3	3	2	2	2	1	1	3	2	3	NA	NA	NA	NA	2	5	NA	2.2666666666666666	1	NA	NA	29	1	3	4
1	1	1	1	4	4	4	NA	NA	NA	NA	NA	NA	2	2	2	1	1	1	1	1	2	1	1	1	1	1	1	NA	NA	NA	NA	1	4	NA	1.2666666666666666	1	NA	NA	83	21	3	4
1	1	1	2	4	5	5	4	4	3	3	3	2	2	1	2	1	1	1	2	2	2	2	2	2	2	2	2	NA	NA	NA	NA	1	4.666666666666667	NA	1.7333333333333334	1.25	3.6666666666666665	2.6666666666666665	62	17	3	4
1	1	1	1	4	4	4	NA	NA	NA	NA	NA	NA	1	1	4	1	1	1	1	4	2	1	1	3	4	5	1	NA	NA	NA	NA	1	4	NA	2.066666666666667	1	NA	NA	28	4	2	2
NA	NA	1	NA	3	3	3	3	3	2	2	2	2	1	1	1	1	1	1	1	1	1	1	1	1	2	1	1	NA	NA	NA	NA	1	3	NA	1.0666666666666667	NA	2.6666666666666665	2	51	9	2	4
3	1	1	NA	5	4	5	5	5	4	4	4	3	2	1	2	1	1	1	2	1	1	2	1	1	1	1	1	NA	NA	NA	NA	2	4.666666666666667	NA	1.2666666666666666	NA	4.666666666666667	3.6666666666666665	62	14	5	4
1	1	1	1	4	5	5	NA	NA	NA	NA	NA	NA	2	1	2	1	2	2	1	2	2	1	1	1	2	2	2	NA	NA	NA	NA	1	4.666666666666667	NA	1.6	1	NA	NA	52	3	3	1
2	2	1	1	4	4	5	3	3	3	5	5	5	1	1	2	2	2	2	1	2	1	1	1	1	1	3	1	1	1	1	1	2	4.333333333333333	1	1.4666666666666666	1.5	3	5	43	4	3	2
1	1	2	1	5	5	5	NA	NA	NA	NA	NA	NA	1	1	1	1	1	1	1	1	1	1	1	1	1	1	1	NA	NA	NA	NA	2	5	NA	1	1.25	NA	NA	61	10	3	4
1	1	1	1	5	5	5	NA	NA	NA	NA	NA	NA	1	1	1	1	1	1	1	1	1	1	1	1	1	1	1	NA	NA	NA	NA	2	5	NA	1	1	NA	NA	54	2	2	4
3	3	3	1	5	5	5	NA	NA	NA	NA	NA	NA	2	1	1	2	1	2	1	1	1	1	1	1	2	1	1	NA	NA	NA	NA	2	5	NA	1.2666666666666666	2.5	NA	NA	42	10	4	4
1	1	1	1	5	5	5	NA	NA	NA	NA	NA	NA	3	3	2	3	3	3	3	4	3	2	2	2	2	2	2	NA	NA	NA	NA	1	5	NA	2.6	1	NA	NA	58	16	6	4
2	1	1	1	3	3	4	3	3	3	4	4	4	1	1	1	2	2	3	2	3	2	1	2	2	3	2	1	1	1	1	1	2	3.3333333333333335	1	1.8666666666666667	1.25	3	4	65	16	3	4
1	2	2	1	5	5	5	NA	NA	NA	NA	NA	NA	1	1	1	1	1	1	1	1	1	1	1	1	1	1	1	1	2	3	1	2	5	1.75	1	1.5	NA	NA	72	21	6	4
1	1	1	1	5	5	5	2	2	1	5	5	5	1	1	1	1	1	1	1	2	1	1	1	1	1	1	1	NA	NA	NA	NA	1	5	NA	1.0666666666666667	1	1.6666666666666667	5	64	3	2	4
1	1	1	1	5	5	5	NA	NA	NA	NA	NA	NA	2	3	2	2	2	3	3	2	2	1	3	2	1	3	2	4	4	4	4	2	5	4	2.2	1	NA	NA	60	13	5	3
2	1	1	1	4	4	4	NA	NA	NA	NA	NA	NA	2	2	2	2	2	2	2	1	2	2	2	1	1	1	2	NA	NA	NA	NA	2	4	NA	1.7333333333333334	1.25	NA	NA	76	21	3	1
1	1	1	1	5	5	5	5	4	4	4	5	4	2	1	1	1	1	1	1	1	2	1	1	1	1	1	1	NA	NA	NA	NA	1	5	NA	1.1333333333333333	1	4.333333333333333	4.333333333333333	67	2	3	4
1	1	1	2	4	2	4	2	2	2	2	2	2	1	2	2	1	1	1	1	1	1	2	2	2	4	2	2	NA	NA	NA	NA	1	3.3333333333333335	NA	1.6666666666666667	1.25	2	2	67	11	2	4
1	1	1	1	5	5	5	NA	NA	NA	NA	NA	NA	2	2	3	3	3	3	3	4	2	2	2	2	2	2	2	NA	NA	NA	NA	1	5	NA	2.466666666666667	1	NA	NA	58	21	3	4
1	1	1	1	5	5	5	5	3	3	4	5	5	1	1	1	1	1	1	1	2	2	1	1	1	3	2	1	1	1	1	1	1	5	1	1.3333333333333333	1	3.6666666666666665	4.666666666666667	54	9	12	4
1	NA	1	1	4	4	4	5	4	4	3	3	2	2	2	2	2	2	1	1	3	3	2	1	2	1	2	2	NA	NA	NA	NA	2	4	NA	1.8666666666666667	NA	4.333333333333333	2.6666666666666665	66	1	4	4
4	1	1	1	5	5	5	NA	NA	NA	NA	NA	NA	1	1	1	1	1	1	1	1	2	1	1	1	1	1	1	NA	NA	NA	NA	2	5	NA	1.0666666666666667	1.75	NA	NA	64	21	3	4
1	1	1	1	4	3	3	NA	NA	NA	NA	NA	NA	1	1	1	1	1	1	1	1	1	1	1	1	1	1	1	NA	NA	NA	NA	1	3.3333333333333335	NA	1	1	NA	NA	70	7	4	4
1	1	1	1	4	4	4	NA	NA	NA	NA	NA	NA	1	1	1	1	1	1	1	1	3	1	1	1	1	1	1	NA	NA	NA	NA	1	4	NA	1.1333333333333333	1	NA	NA	79	21	3	4
NA	1	1	1	5	5	5	NA	NA	NA	NA	NA	NA	1	1	1	1	1	1	1	1	1	1	1	1	1	1	1	NA	NA	NA	NA	1	5	NA	1	NA	NA	NA	71	8	2	4
1	3	1	1	4	4	4	4	4	4	4	4	4	1	2	1	1	1	1	2	3	2	1	1	2	2	1	1	NA	NA	NA	NA	1	4	NA	1.4666666666666666	1.5	4	4	69	21	3	4
1	1	1	1	4	4	4	4	4	4	3	4	3	2	2	2	1	1	3	2	2	2	1	1	2	2	2	2	1	1	5	1	1	4	2	1.8	1	4	3.3333333333333335	66	16	2	4
1	1	1	1	4	4	4	NA	NA	NA	NA	NA	NA	2	1	1	2	2	1	1	1	2	1	1	1	1	1	1	NA	NA	NA	NA	1	4	NA	1.2666666666666666	1	NA	NA	62	21	4	4
1	1	1	1	5	5	5	4	4	4	4	4	3	1	1	1	1	1	1	1	1	2	1	1	1	1	1	1	NA	NA	NA	NA	1	5	NA	1.0666666666666667	1	4	3.6666666666666665	55	1	2	4
1	1	1	1	2	2	2	2	4	4	4	4	4	1	1	1	1	1	1	1	1	1	1	2	1	1	1	1	NA	NA	NA	NA	1	2	NA	1.0666666666666667	1	3.3333333333333335	4	78	21	5	4
1	1	1	1	3	3	3	NA	NA	NA	NA	NA	NA	3	3	2	2	3	2	2	2	3	2	2	2	2	3	3	NA	NA	NA	NA	2	3	NA	2.4	1	NA	NA	68	5	3	4
1	1	1	1	5	5	5	5	5	5	4	5	5	2	1	1	1	2	1	1	1	2	1	1	1	1	2	1	NA	NA	NA	NA	1	5	NA	1.2666666666666666	1	5	4.666666666666667	70	12	3	4
1	1	1	1	5	5	5	NA	NA	NA	NA	NA	NA	1	1	3	1	1	1	1	1	2	1	1	1	1	1	1	NA	NA	NA	NA	2	5	NA	1.2	1	NA	NA	57	6	2	4
1	1	1	1	4	4	4	NA	NA	NA	NA	NA	NA	1	1	2	2	1	1	1	1	1	2	1	1	1	1	1	NA	NA	NA	NA	1	4	NA	1.2	1	NA	NA	68	19	4	4
3	3	2	3	4	4	4	3	3	3	4	4	4	1	2	2	1	1	2	2	2	2	2	1	1	2	2	2	1	1	1	1	1	4	1	1.6666666666666667	2.75	3	4	73	21	12	4
1	1	1	1	4	3	4	NA	NA	NA	NA	NA	NA	1	1	2	1	2	1	1	1	1	2	1	1	1	2	2	NA	NA	NA	NA	1	3.6666666666666665	NA	1.3333333333333333	1	NA	NA	75	11	4	4
1	1	2	1	4	4	4	NA	NA	NA	NA	NA	NA	1	1	1	1	1	1	1	1	1	1	1	1	1	1	1	1	1	1	1	1	4	1	1	1.25	NA	NA	60	9	4	4
1	1	1	1	4	4	4	NA	NA	NA	NA	NA	NA	1	1	1	1	1	1	1	2	1	1	1	1	1	1	1	NA	NA	NA	NA	1	4	NA	1.0666666666666667	1	NA	NA	67	21	3	4
1	1	1	1	5	5	5	4	4	4	5	5	5	1	1	1	1	1	1	1	1	1	2	1	1	1	2	1	NA	NA	NA	NA	2	5	NA	1.1333333333333333	1	4	5	49	21	4	4
NA	NA	NA	NA	4	4	4	NA	NA	NA	NA	NA	NA	4	4	3	1	1	1	4	3	5	3	3	1	2	4	3	1	1	1	1	2	4	1	2.8	NA	NA	NA	66	6	3	4
1	1	1	1	3	3	3	2	3	2	3	3	3	3	3	2	3	3	3	3	3	2	2	2	2	2	3	3	NA	NA	NA	NA	1	3	NA	2.6	1	2.3333333333333335	3	64	21	6	4
1	1	2	1	4	4	4	4	3	3	4	4	4	1	1	1	1	1	1	1	1	1	1	1	1	1	1	1	1	1	1	1	1	4	1	1	1.25	3.3333333333333335	4	66	20	2	2
1	1	1	1	5	5	5	5	4	5	4	4	4	3	4	3	2	2	2	4	3	4	4	2	3	3	3	2	NA	NA	NA	NA	1	5	NA	2.933333333333333	1	4.666666666666667	4	67	21	3	4
1	1	1	1	4	4	4	NA	NA	NA	NA	NA	NA	3	3	3	3	3	2	1	2	5	3	3	3	3	3	3	NA	NA	NA	NA	1	4	NA	2.8666666666666667	1	NA	NA	78	7	2	4
4	3	2	2	4	4	4	4	4	4	4	4	4	2	2	3	1	3	3	2	1	1	3	1	1	1	1	2	NA	NA	NA	NA	2	4	NA	1.8	2.75	4	4	31	4	3	4
1	1	1	1	5	5	5	NA	NA	NA	NA	NA	NA	1	1	1	1	1	1	1	1	1	1	1	1	1	1	1	NA	NA	NA	NA	2	5	NA	1	1	NA	NA	42	4	3	4
3	1	1	1	5	5	5	5	5	5	5	5	5	1	1	1	1	2	1	1	1	1	1	1	1	1	1	1	NA	NA	NA	NA	1	5	NA	1.0666666666666667	1.5	5	5	52	3	4	4
3	1	1	1	4	4	4	NA	NA	NA	NA	NA	NA	2	2	2	2	2	2	2	2	2	2	2	2	3	3	2	NA	NA	NA	NA	1	4	NA	2.1333333333333333	1.5	NA	NA	60	9	4	4
3	1	3	NA	4	5	5	5	4	5	4	5	5	5	5	4	5	4	4	4	5	5	4	5	4	4	5	5	NA	NA	NA	NA	1	4.666666666666667	NA	4.533333333333333	NA	4.666666666666667	4.666666666666667	42	14	8	4
NA	NA	NA	NA	4	4	4	NA	NA	NA	NA	NA	NA	1	1	1	1	1	1	1	1	1	1	1	1	1	1	1	NA	NA	NA	NA	2	4	NA	1	NA	NA	NA	62	2	1	4
NA	NA	NA	NA	3	3	3	3	3	3	2	2	2	1	1	1	1	1	1	1	1	1	1	1	1	1	1	1	1	1	1	1	2	3	1	1	NA	3	2	84	21	1	4
1	1	1	1	5	5	5	NA	NA	NA	NA	NA	NA	1	1	1	1	1	1	3	1	1	1	1	2	2	3	1	NA	NA	NA	NA	2	5	NA	1.4	1	NA	NA	57	21	3	4
NA	NA	NA	NA	4	4	4	4	4	4	4	5	4	4	2	4	3	3	3	2	3	3	3	2	3	3	2	4	NA	NA	NA	NA	1	4	NA	2.933333333333333	NA	4	4.333333333333333	80	6	6	4
1	NA	1	NA	4	4	4	NA	NA	NA	NA	NA	NA	1	1	1	1	1	1	1	1	1	1	1	1	1	1	1	1	1	2	1	1	4	1.25	1	NA	NA	NA	63	21	6	3
1	1	1	4	4	4	4	NA	NA	NA	NA	NA	NA	3	1	1	1	1	1	1	1	2	1	1	1	1	1	1	NA	NA	NA	NA	2	4	NA	1.2	1.75	NA	NA	53	20	2	4
1	1	1	1	2	2	2	2	2	2	2	2	3	3	3	3	3	3	3	3	3	3	3	3	3	3	3	3	NA	NA	NA	NA	2	2	NA	3	1	2	2.3333333333333335	33	1	1	4
2	1	1	1	4	4	4	NA	NA	NA	NA	NA	NA	2	1	2	3	2	2	2	2	3	2	2	2	2	3	3	NA	NA	NA	NA	1	4	NA	2.2	1.25	NA	NA	45	21	3	4
1	1	1	1	5	4	5	NA	NA	NA	NA	NA	NA	1	2	2	1	1	1	1	1	1	1	1	1	1	1	1	NA	NA	NA	NA	1	4.666666666666667	NA	1.1333333333333333	1	NA	NA	51	16	3	4
NA	NA	NA	NA	3	3	3	3	3	3	3	3	3	3	3	2	3	3	3	2	2	2	3	2	2	3	2	2	NA	NA	NA	NA	2	3	NA	2.466666666666667	NA	3	3	68	20	2	4
2	3	1	1	4	4	4	NA	NA	NA	NA	NA	NA	2	2	2	1	1	1	2	2	2	2	1	1	1	2	2	NA	NA	NA	NA	1	4	NA	1.6	1.75	NA	NA	47	1	4	4
2	2	1	2	4	4	4	4	4	4	4	4	4	1	1	3	1	1	1	2	1	1	1	2	2	1	1	1	NA	NA	NA	NA	1	4	NA	1.3333333333333333	1.75	4	4	85	21	5	4
NA	NA	NA	NA	5	5	5	NA	NA	NA	NA	NA	NA	3	2	2	1	1	1	1	1	2	1	1	1	1	2	1	NA	NA	NA	NA	1	5	NA	1.4	NA	NA	NA	71	18	3	4
NA	NA	NA	NA	2	2	2	NA	NA	NA	NA	NA	NA	2	2	2	1	2	1	2	3	2	2	2	2	2	2	1	NA	NA	NA	NA	2	2	NA	1.8666666666666667	NA	NA	NA	45	4	3	4
1	1	1	NA	5	5	5	4	4	3	5	5	5	5	5	5	1	1	1	5	5	5	5	5	5	5	5	5	NA	NA	NA	NA	2	5	NA	4.2	NA	3.6666666666666665	5	24	3	5	4
1	1	1	1	3	5	5	NA	NA	NA	NA	NA	NA	2	2	2	1	1	1	2	2	1	2	2	1	1	2	2	1	1	1	1	1	4.333333333333333	1	1.6	1	NA	NA	30	5	2	4
1	1	1	1	4	4	4	NA	NA	NA	NA	NA	NA	2	3	3	2	2	2	3	2	2	2	1	1	2	2	1	1	1	1	1	1	4	1	2	1	NA	NA	65	21	4	4
1	1	1	1	4	4	4	5	4	4	3	3	4	2	1	2	1	2	2	1	1	2	2	1	2	1	1	1	NA	NA	NA	NA	2	4	NA	1.4666666666666666	1	4.333333333333333	3.3333333333333335	74	21	4	4
2	2	3	1	4	4	4	4	4	4	4	4	4	2	2	1	1	2	2	1	1	2	1	1	1	1	1	1	NA	NA	NA	NA	1	4	NA	1.3333333333333333	2	4	4	63	21	3	1
1	1	1	1	3	3	3	3	3	3	3	3	2	2	2	2	2	2	2	1	1	3	2	1	1	2	2	2	NA	NA	NA	NA	2	3	NA	1.8	1	3	2.6666666666666665	62	12	3	4
2	1	1	1	5	5	5	NA	NA	NA	NA	NA	NA	3	3	2	3	3	2	1	2	2	3	1	1	1	1	1	NA	NA	NA	NA	1	5	NA	1.9333333333333333	1.25	NA	NA	65	1	5	4
1	1	NA	1	4	4	4	NA	NA	NA	NA	NA	NA	1	2	2	2	2	2	1	1	2	1	2	1	1	1	1	NA	NA	NA	NA	1	4	NA	1.4666666666666666	NA	NA	NA	72	3	2	4
NA	NA	NA	NA	4	4	4	NA	NA	NA	NA	NA	NA	2	2	1	3	2	2	1	2	2	1	1	1	1	2	1	NA	NA	NA	NA	2	4	NA	1.6	NA	NA	NA	64	21	3	4
1	1	1	1	5	5	5	4	4	4	5	5	5	1	1	1	1	1	1	1	1	1	1	1	1	1	1	1	NA	NA	NA	NA	1	5	NA	1	1	4	5	53	4	2	1
1	1	1	1	3	4	3	4	3	4	3	3	3	2	3	2	1	1	1	1	1	2	2	2	1	3	3	2	NA	NA	NA	NA	1	3.3333333333333335	NA	1.8	1	3.6666666666666665	3	67	21	2	4
1	1	1	1	3	4	4	3	2	3	3	2	2	2	2	4	2	2	3	4	4	4	4	3	3	4	3	2	NA	NA	NA	NA	1	3.6666666666666665	NA	3.066666666666667	1	2.6666666666666665	2.3333333333333335	38	3	2	3
1	1	NA	1	4	4	4	NA	NA	NA	NA	NA	NA	1	1	1	1	1	1	1	1	1	1	1	1	1	1	1	NA	NA	NA	NA	1	4	NA	1	NA	NA	NA	73	8	4	4
4	1	NA	NA	5	4	5	NA	NA	NA	NA	NA	NA	1	1	3	1	1	1	1	4	2	2	2	2	3	4	1	NA	NA	NA	NA	1	4.666666666666667	NA	1.9333333333333333	NA	NA	NA	60	8	4	4
1	1	1	1	3	3	3	4	4	4	3	4	4	2	2	2	3	2	1	3	3	2	2	3	2	2	2	2	NA	NA	NA	NA	1	3	NA	2.2	1	4	3.6666666666666665	60	21	2	4
1	NA	1	NA	4	4	4	NA	NA	NA	NA	NA	NA	1	1	1	1	1	1	1	1	1	1	1	1	1	2	1	NA	NA	NA	NA	1	4	NA	1.0666666666666667	NA	NA	NA	71	21	3	4
1	5	5	1	2	3	3	2	2	2	3	3	3	1	2	2	1	1	1	3	1	1	1	1	1	3	1	1	NA	NA	NA	NA	2	2.6666666666666665	NA	1.4	3	2	3	55	1	1	2
5	1	2	1	4	3	4	NA	NA	NA	NA	NA	NA	4	4	3	3	3	3	3	4	2	4	3	3	3	4	3	NA	NA	NA	NA	2	3.6666666666666665	NA	3.2666666666666666	2.25	NA	NA	64	13	4	4
1	1	1	1	4	4	4	NA	NA	NA	NA	NA	NA	1	1	1	1	1	1	2	1	1	1	1	1	1	1	1	1	1	1	1	2	4	1	1.0666666666666667	1	NA	NA	49	4	2	2
NA	NA	NA	1	4	4	4	3	2	3	5	5	5	2	1	1	1	2	2	1	1	1	1	1	1	1	1	1	NA	NA	NA	NA	1	4	NA	1.2	NA	2.6666666666666665	5	83	21	2	4
3	3	2	2	4	4	4	NA	NA	NA	NA	NA	NA	2	2	1	1	2	2	1	3	2	1	1	1	1	1	1	NA	NA	NA	NA	1	4	NA	1.4666666666666666	2.5	NA	NA	45	8	3	4
2	3	2	1	5	4	3	3	3	3	3	3	3	3	5	5	2	3	3	3	4	3	3	3	2	3	3	3	NA	NA	NA	NA	2	4	NA	3.2	2	3	3	50	16	4	4
1	1	1	1	5	5	5	NA	NA	NA	NA	NA	NA	1	1	1	1	1	1	1	1	1	1	1	1	1	1	1	NA	NA	NA	NA	1	5	NA	1	1	NA	NA	63	21	4	4
NA	NA	1	NA	5	5	5	NA	NA	NA	NA	NA	NA	1	1	1	1	1	1	1	1	1	1	1	1	1	1	1	1	1	1	1	1	5	1	1	NA	NA	NA	61	3	2	4
1	1	1	1	5	5	5	5	5	5	3	3	3	1	3	1	1	2	1	1	1	1	1	1	1	2	1	1	NA	NA	NA	NA	2	5	NA	1.2666666666666666	1	5	3	58	17	6	4
1	1	1	1	3	4	4	NA	NA	NA	NA	NA	NA	1	1	2	1	1	1	3	4	2	2	2	2	2	3	1	2	1	2	1	1	3.6666666666666665	1.5	1.8666666666666667	1	NA	NA	53	5	3	1
NA	NA	1	NA	3	3	3	3	3	3	3	3	3	1	1	1	1	1	1	1	1	1	1	1	1	1	1	1	NA	NA	NA	NA	1	3	NA	1	NA	3	3	71	2	3	4
1	1	1	1	4	4	4	4	3	4	4	4	4	1	1	1	1	1	1	1	2	2	1	1	1	1	1	1	NA	NA	NA	NA	2	4	NA	1.1333333333333333	1	3.6666666666666665	4	74	9	6	4
1	1	1	1	3	3	3	NA	NA	NA	NA	NA	NA	2	2	2	3	2	2	3	2	3	2	1	2	1	3	3	1	1	1	1	1	3	1	2.2	1	NA	NA	67	4	4	4
5	1	2	NA	1	1	4	1	1	1	1	1	1	2	2	2	2	2	2	1	1	2	3	1	1	1	1	2	1	1	2	1	1	2	1.25	1.6666666666666667	NA	1	1	53	3	3	4
1	1	1	1	3	3	4	NA	NA	NA	NA	NA	NA	3	4	4	3	3	2	4	4	4	4	4	4	5	4	4	3	2	2	3	2	3.3333333333333335	2.5	3.7333333333333334	1	NA	NA	67	21	4	4
NA	1	1	1	5	5	5	4	3	3	4	3	3	3	2	2	1	1	1	1	5	4	1	1	1	2	4	1	NA	NA	NA	NA	2	5	NA	2	NA	3.3333333333333335	3.3333333333333335	34	13	2	4
1	1	1	1	5	5	5	3	5	3	3	3	3	3	1	1	2	1	1	1	1	1	1	1	1	1	1	2	NA	NA	NA	NA	1	5	NA	1.2666666666666666	1	3.6666666666666665	3	88	6	2	4
1	1	1	1	4	5	5	NA	NA	NA	NA	NA	NA	1	1	1	1	3	2	3	3	3	1	1	1	1	1	1	NA	NA	NA	NA	2	4.666666666666667	NA	1.6	1	NA	NA	27	4	5	4
1	1	1	1	5	5	5	NA	NA	NA	NA	NA	NA	1	1	1	1	1	1	1	1	1	1	1	1	1	1	1	NA	NA	NA	NA	1	5	NA	1	1	NA	NA	78	21	3	4
2	3	1	1	5	5	5	5	5	5	4	4	4	2	1	3	2	2	2	4	3	2	2	1	1	2	2	1	2	2	3	3	2	5	2.5	2	1.75	5	4	39	8	5	4
1	1	1	1	2	2	2	NA	NA	NA	NA	NA	NA	1	1	1	1	1	1	1	1	1	1	1	1	2	1	1	1	1	1	1	1	2	1	1.0666666666666667	1	NA	NA	65	4	3	4
1	1	1	1	4	4	5	4	4	4	5	5	5	3	2	2	1	2	2	1	1	1	2	2	1	2	2	1	1	1	1	1	1	4.333333333333333	1	1.6666666666666667	1	4	5	63	21	4	4
1	5	1	1	5	5	5	4	5	3	5	5	5	3	2	3	1	1	1	3	3	3	3	2	2	3	3	2	NA	NA	NA	NA	2	5	NA	2.3333333333333335	2	4	5	35	1	3	4
1	1	1	1	5	5	5	NA	NA	NA	NA	NA	NA	2	2	2	1	1	1	2	3	3	2	2	2	2	2	2	NA	NA	NA	NA	1	5	NA	1.9333333333333333	1	NA	NA	31	1	4	4
1	1	1	NA	4	5	5	3	3	4	5	5	5	2	2	2	2	1	1	2	3	2	2	1	1	1	3	1	NA	NA	NA	NA	1	4.666666666666667	NA	1.7333333333333334	NA	3.3333333333333335	5	41	3	3	4
1	1	1	1	4	4	4	NA	NA	NA	NA	NA	NA	3	3	3	1	1	1	3	4	4	3	2	1	3	3	3	NA	NA	NA	NA	2	4	NA	2.533333333333333	1	NA	NA	45	4	3	4
1	1	1	1	4	4	4	3	3	3	4	4	4	1	1	1	1	1	1	1	1	1	1	1	1	1	1	1	1	1	1	1	1	4	1	1	1	3	4	66	21	4	4
1	2	1	2	4	4	4	NA	NA	NA	NA	NA	NA	2	2	2	2	3	2	1	2	2	2	2	1	1	3	1	NA	NA	NA	NA	1	4	NA	1.8666666666666667	1.5	NA	NA	62	19	4	4
2	3	1	2	3	2	2	2	2	3	2	3	2	4	3	3	3	3	4	3	4	3	3	4	3	4	4	3	NA	NA	NA	NA	2	2.3333333333333335	NA	3.4	2	2.3333333333333335	2.3333333333333335	87	21	4	4
NA	3	NA	NA	3	4	3	NA	NA	NA	NA	NA	NA	4	3	4	4	3	3	4	4	3	4	3	3	4	4	3	NA	NA	NA	NA	2	3.3333333333333335	NA	3.533333333333333	NA	NA	NA	33	16	3	3
1	1	1	1	4	3	4	5	4	3	4	5	5	2	2	1	1	1	1	1	1	3	1	1	2	1	1	2	NA	NA	NA	NA	2	3.6666666666666665	NA	1.4	1	4	4.666666666666667	62	1	3	2
1	1	NA	1	3	3	4	NA	NA	NA	NA	NA	NA	3	3	3	3	3	3	3	3	3	3	3	3	3	3	3	NA	NA	NA	NA	1	3.3333333333333335	NA	3	NA	NA	NA	41	17	4	1
1	4	1	1	5	5	5	NA	NA	NA	NA	NA	NA	3	2	3	2	3	2	3	4	4	3	2	3	2	2	2	NA	NA	NA	NA	2	5	NA	2.6666666666666665	1.75	NA	NA	51	21	6	4
1	1	1	1	3	3	4	3	3	3	3	3	2	2	1	2	1	2	1	2	1	2	2	1	2	1	2	1	NA	NA	NA	NA	1	3.3333333333333335	NA	1.5333333333333334	1	3	2.6666666666666665	80	11	3	4
3	4	5	4	3	3	4	4	4	3	4	3	4	4	3	4	4	3	3	3	3	3	3	4	3	3	4	2	NA	NA	NA	NA	2	3.3333333333333335	NA	3.2666666666666666	4	3.6666666666666665	3.6666666666666665	33	1	4	4
1	2	1	1	4	4	4	NA	NA	NA	NA	NA	NA	2	2	2	2	2	2	1	1	2	2	1	1	1	1	1	NA	NA	NA	NA	2	4	NA	1.5333333333333334	1.25	NA	NA	63	18	5	4
1	1	1	1	3	1	3	2	2	2	3	2	3	2	3	3	2	2	3	2	2	2	2	3	3	2	3	2	NA	NA	NA	NA	2	2.3333333333333335	NA	2.4	1	2	2.6666666666666665	57	21	3	4
3	1	1	1	4	3	4	3	2	2	3	4	4	3	2	2	2	2	3	2	2	2	3	2	2	2	2	1	1	1	2	1	1	3.6666666666666665	1.25	2.1333333333333333	1.5	2.3333333333333335	3.6666666666666665	50	21	3	4
4	1	1	1	5	5	5	NA	NA	NA	NA	NA	NA	3	5	3	1	4	1	1	3	4	2	1	2	1	1	2	NA	NA	NA	NA	2	5	NA	2.2666666666666666	1.75	NA	NA	63	21	8	4
1	4	3	1	5	5	5	5	4	5	4	5	4	3	1	1	1	1	1	1	3	3	1	1	1	1	1	1	1	1	1	1	2	5	1	1.4	2.25	4.666666666666667	4.333333333333333	32	7	7	2
3	4	2	3	4	3	3	NA	NA	NA	NA	NA	NA	5	4	3	3	3	3	3	3	4	4	4	4	4	4	5	NA	NA	NA	NA	1	3.3333333333333335	NA	3.7333333333333334	3	NA	NA	44	11	6	4
1	1	1	1	4	4	4	2	2	2	4	4	4	2	2	2	2	2	1	1	1	1	1	2	1	1	1	1	NA	NA	NA	NA	1	4	NA	1.4	1	2	4	64	6	5	4
1	2	1	2	5	5	5	4	4	4	4	5	4	1	2	2	1	1	1	1	1	1	2	1	1	2	1	1	NA	NA	NA	NA	1	5	NA	1.2666666666666666	1.5	4	4.333333333333333	73	1	6	4
3	3	5	4	4	4	4	NA	NA	NA	NA	NA	NA	1	1	1	1	2	1	1	1	2	1	1	1	1	1	1	NA	NA	NA	NA	2	4	NA	1.1333333333333333	3.75	NA	NA	41	10	4	4
1	1	1	1	5	4	5	3	2	2	2	3	3	1	1	1	1	1	1	1	1	1	1	1	1	1	1	1	1	1	1	1	1	4.666666666666667	1	1	1	2.3333333333333335	2.6666666666666665	63	2	4	4
1	1	1	1	5	5	5	5	3	3	5	5	5	3	3	4	1	2	1	4	5	4	3	2	2	1	3	3	NA	NA	NA	NA	2	5	NA	2.7333333333333334	1	3.6666666666666665	5	47	6	2	4
1	1	1	1	4	5	5	4	4	4	4	4	4	1	2	2	1	1	2	1	1	2	2	1	1	1	1	1	NA	NA	NA	NA	1	4.666666666666667	NA	1.3333333333333333	1	4	4	67	11	6	4
1	1	1	1	2	2	2	2	2	2	2	2	2	2	1	2	2	1	2	2	2	1	1	1	1	1	1	1	NA	NA	NA	NA	2	2	NA	1.4	1	2	2	76	11	2	4
1	1	1	1	4	4	4	NA	NA	NA	NA	NA	NA	2	2	1	1	1	1	1	1	1	1	2	2	2	1	1	NA	NA	NA	NA	1	4	NA	1.3333333333333333	1	NA	NA	71	21	2	4
4	2	2	1	5	5	5	NA	NA	NA	NA	NA	NA	1	1	1	1	2	2	1	1	2	2	1	2	1	1	1	1	1	1	1	1	5	1	1.3333333333333333	2.25	NA	NA	34	8	4	4
NA	NA	NA	1	5	5	5	5	5	5	4	4	4	1	1	1	1	1	1	1	1	1	1	1	1	1	1	1	1	1	3	1	1	5	1.5	1	NA	5	4	78	21	4	4
1	2	1	1	3	5	3	NA	NA	NA	NA	NA	NA	1	1	1	1	1	1	1	1	1	1	1	1	1	1	1	NA	NA	NA	NA	2	3.6666666666666665	NA	1	1.25	NA	NA	38	4	3	2
1	1	1	1	4	4	4	NA	NA	NA	NA	NA	NA	2	1	1	1	1	1	1	1	1	1	1	1	1	1	1	NA	NA	NA	NA	2	4	NA	1.0666666666666667	1	NA	NA	61	7	4	2
5	4	3	4	3	5	5	5	5	5	4	4	5	4	4	4	5	5	5	5	4	3	5	3	5	4	5	5	NA	NA	NA	NA	2	4.333333333333333	NA	4.4	4	5	4.333333333333333	33	14	7	4
1	1	1	1	5	5	5	NA	NA	NA	NA	NA	NA	1	1	1	1	1	1	2	1	1	1	1	1	1	1	1	3	4	4	2	2	5	3.25	1.0666666666666667	1	NA	NA	36	1	2	4
2	1	1	1	5	5	5	5	5	5	5	5	4	1	1	1	1	1	1	1	1	1	1	1	1	1	1	1	NA	NA	NA	NA	1	5	NA	1	1.25	5	4.666666666666667	39	10	4	4
1	1	1	1	5	3	5	NA	NA	NA	NA	NA	NA	1	2	1	1	1	1	1	1	2	2	1	1	1	1	1	NA	NA	NA	NA	1	4.333333333333333	NA	1.2	1	NA	NA	55	21	3	4
1	1	1	2	4	3	4	NA	NA	NA	NA	NA	NA	3	3	3	2	3	3	3	4	4	3	3	3	3	3	3	NA	NA	NA	NA	1	3.6666666666666665	NA	3.066666666666667	1.25	NA	NA	67	21	2	4
1	1	1	1	5	4	5	NA	NA	NA	NA	NA	NA	2	1	1	1	1	1	1	1	1	1	1	1	1	1	1	1	1	1	1	2	4.666666666666667	1	1.0666666666666667	1	NA	NA	57	16	2	4
1	1	1	1	4	4	4	4	4	4	5	5	5	2	2	1	3	2	2	1	2	3	1	2	2	1	2	2	NA	NA	NA	NA	1	4	NA	1.8666666666666667	1	4	5	49	21	7	4
3	3	3	1	3	3	3	3	3	3	3	3	2	2	3	3	1	1	1	2	3	2	3	2	3	3	4	3	NA	NA	NA	NA	2	3	NA	2.4	2.5	3	2.6666666666666665	67	21	3	4
1	1	1	1	5	5	5	NA	NA	NA	NA	NA	NA	1	1	1	1	2	1	2	2	1	1	1	2	1	1	1	NA	NA	NA	NA	1	5	NA	1.2666666666666666	1	NA	NA	74	21	7	4
1	1	2	1	5	5	5	4	4	4	5	4	5	1	1	2	2	1	1	2	3	4	1	1	1	1	1	1	NA	NA	NA	NA	1	5	NA	1.5333333333333334	1.25	4	4.666666666666667	33	8	3	4
1	1	1	1	4	4	5	NA	NA	NA	NA	NA	NA	3	3	4	4	4	3	2	3	4	4	1	2	3	3	2	NA	NA	NA	NA	1	4.333333333333333	NA	3	1	NA	NA	75	4	3	4
NA	1	1	1	3	4	4	NA	NA	NA	NA	NA	NA	1	1	1	1	1	1	1	1	1	1	1	1	1	1	1	1	1	1	1	1	3.6666666666666665	1	1	NA	NA	NA	61	4	6	4
1	1	1	1	3	3	3	3	3	2	4	4	4	1	1	1	1	1	1	1	1	1	1	1	1	1	1	1	2	1	1	1	1	3	1.25	1	1	2.6666666666666665	4	57	14	2	4
1	1	1	1	5	5	5	NA	NA	NA	NA	NA	NA	2	1	1	1	1	1	1	1	2	1	1	1	1	1	1	NA	NA	NA	NA	1	5	NA	1.1333333333333333	1	NA	NA	59	6	3	4
5	NA	NA	NA	5	5	5	5	5	5	5	5	5	1	1	1	1	1	1	1	1	1	1	1	1	1	1	1	NA	NA	NA	NA	2	5	NA	1	NA	5	5	32	1	11	2
1	1	1	1	3	5	4	4	4	4	4	4	4	1	1	1	2	2	1	1	1	1	2	1	1	1	1	1	NA	NA	NA	NA	1	4	NA	1.2	1	4	4	33	8	6	4
1	2	1	2	5	5	5	NA	NA	NA	NA	NA	NA	1	1	1	2	1	1	1	2	2	2	2	1	2	2	1	NA	NA	NA	NA	1	5	NA	1.4666666666666666	1.5	NA	NA	48	8	4	4
3	1	1	1	4	4	4	4	4	3	4	4	4	1	1	1	2	3	2	2	1	1	1	1	1	1	1	1	NA	NA	NA	NA	2	4	NA	1.3333333333333333	1.5	3.6666666666666665	4	56	21	2	1
1	1	1	1	3	3	3	NA	NA	NA	NA	NA	NA	1	1	2	2	1	1	1	1	2	2	2	2	1	1	1	1	1	1	1	2	3	1	1.4	1	NA	NA	48	10	3	1
3	3	3	3	5	5	5	5	5	4	5	5	5	1	1	1	1	1	1	2	1	2	1	1	1	1	1	1	NA	NA	NA	NA	1	5	NA	1.1333333333333333	3	4.666666666666667	5	43	11	6	3
3	2	3	NA	5	5	5	5	5	5	5	5	5	3	2	2	1	2	3	1	2	2	1	1	1	1	1	2	NA	NA	NA	NA	2	5	NA	1.6666666666666667	NA	5	5	32	11	4	4
1	1	1	1	4	4	4	NA	NA	NA	NA	NA	NA	2	2	2	1	1	1	2	2	2	2	1	1	2	2	2	NA	NA	NA	NA	1	4	NA	1.6666666666666667	1	NA	NA	47	11	2	4
1	1	3	1	5	5	5	NA	NA	NA	NA	NA	NA	2	2	1	1	2	2	2	1	3	1	1	1	1	2	2	NA	NA	NA	NA	1	5	NA	1.6	1.5	NA	NA	36	6	4	2
1	1	1	1	5	5	5	4	4	5	5	5	5	1	1	1	1	1	1	1	2	2	1	1	1	1	2	1	1	1	1	1	1	5	1	1.2	1	4.333333333333333	5	41	6	4	1
1	3	3	1	3	3	3	NA	NA	NA	NA	NA	NA	2	2	2	1	1	1	2	2	2	2	1	1	2	3	2	NA	NA	NA	NA	2	3	NA	1.7333333333333334	2	NA	NA	57	6	8	4
1	1	1	1	4	3	3	4	1	2	4	3	3	3	3	4	1	1	1	2	5	5	3	3	4	3	3	3	NA	NA	NA	NA	2	3.3333333333333335	NA	2.933333333333333	1	2.3333333333333335	3.3333333333333335	62	6	1	4
NA	NA	1	1	4	4	4	NA	NA	NA	NA	NA	NA	2	2	3	1	1	1	1	2	2	2	2	1	1	2	2	1	1	2	1	1	4	1.25	1.6666666666666667	NA	NA	NA	71	16	3	4
1	1	1	1	3	5	5	4	3	3	5	5	5	4	4	4	1	1	1	1	5	5	1	4	3	5	4	3	NA	NA	NA	NA	1	4.333333333333333	NA	3.066666666666667	1	3.3333333333333335	5	36	4	3	3
1	1	1	1	4	4	4	4	4	4	4	4	4	2	2	3	1	1	1	1	2	3	2	1	1	1	2	2	NA	NA	NA	NA	1	4	NA	1.6666666666666667	1	4	4	27	6	5	4
1	1	1	1	5	5	4	NA	NA	NA	NA	NA	NA	4	3	3	2	3	3	1	2	2	3	3	3	2	4	3	1	1	1	1	2	4.666666666666667	1	2.7333333333333334	1	NA	NA	68	21	6	4
1	1	1	1	3	3	4	3	3	3	4	4	4	1	1	1	1	1	1	1	1	1	1	1	1	1	1	1	1	1	3	1	1	3.3333333333333335	1.5	1	1	3	4	61	6	3	4
1	2	2	1	4	4	4	NA	NA	NA	NA	NA	NA	1	1	1	1	1	1	2	2	3	1	1	1	1	3	1	NA	NA	NA	NA	1	4	NA	1.4	1.5	NA	NA	60	11	2	4
3	3	2	4	4	4	4	4	4	4	4	4	4	1	1	1	1	1	1	1	1	1	1	1	1	1	1	1	NA	NA	NA	NA	2	4	NA	1	3	4	4	77	21	4	4
3	1	1	4	3	4	4	NA	NA	NA	NA	NA	NA	4	4	4	3	5	4	2	2	2	5	3	4	3	4	4	NA	NA	NA	NA	2	3.6666666666666665	NA	3.533333333333333	2.25	NA	NA	34	5	6	4
1	1	1	1	4	4	4	NA	NA	NA	NA	NA	NA	1	1	1	1	1	1	1	3	3	1	1	1	1	2	1	NA	NA	NA	NA	1	4	NA	1.3333333333333333	1	NA	NA	68	7	9	2
1	1	1	1	5	5	5	4	5	5	4	4	4	1	1	1	1	1	1	1	1	1	1	1	1	1	1	1	2	3	3	2	2	5	2.5	1	1	4.666666666666667	4	52	21	4	4
1	1	1	1	4	4	5	NA	NA	NA	NA	NA	NA	3	3	3	2	3	2	2	3	4	3	2	1	2	2	2	1	1	1	1	2	4.333333333333333	1	2.466666666666667	1	NA	NA	40	5	5	4
1	3	3	2	5	4	4	NA	NA	NA	NA	NA	NA	3	5	2	4	2	1	5	2	2	2	1	4	2	3	5	NA	NA	NA	NA	1	4.333333333333333	NA	2.8666666666666667	2.25	NA	NA	38	12	4	4
1	1	1	1	3	3	3	NA	NA	NA	NA	NA	NA	1	1	1	1	1	1	1	1	1	1	1	1	1	1	1	NA	NA	NA	NA	2	3	NA	1	1	NA	NA	71	21	3	4
1	5	1	1	3	3	3	NA	NA	NA	NA	NA	NA	2	2	2	3	3	2	2	1	3	2	2	1	1	1	2	NA	NA	NA	NA	1	3	NA	1.9333333333333333	2	NA	NA	62	21	4	4
2	2	3	1	5	5	5	NA	NA	NA	NA	NA	NA	1	1	1	2	2	2	1	1	1	1	1	1	1	1	1	NA	NA	NA	NA	1	5	NA	1.2	2	NA	NA	34	8	4	4
1	1	1	1	4	4	4	5	5	5	5	5	5	1	1	1	1	1	1	1	1	1	1	1	1	1	1	1	NA	NA	NA	NA	1	4	NA	1	1	5	5	73	18	2	4
1	1	1	1	3	3	3	NA	NA	NA	NA	NA	NA	2	2	2	1	1	2	2	2	2	2	2	2	2	2	2	1	1	1	1	1	3	1	1.8666666666666667	1	NA	NA	57	3	4	4
1	1	1	1	5	5	5	NA	NA	NA	NA	NA	NA	1	1	1	1	1	1	1	1	2	1	1	1	1	2	1	1	1	1	1	1	5	1	1.1333333333333333	1	NA	NA	72	21	5	4
1	1	1	1	5	5	5	NA	NA	NA	NA	NA	NA	1	1	2	1	1	1	1	2	1	1	1	2	1	1	2	1	1	3	1	1	5	1.5	1.2666666666666666	1	NA	NA	78	3	2	4
1	1	1	3	4	3	3	5	4	5	3	3	3	3	2	3	1	1	1	2	3	4	3	3	1	1	1	2	NA	NA	NA	NA	1	3.3333333333333335	NA	2.066666666666667	1.5	4.666666666666667	3	77	14	4	4
1	NA	1	1	3	3	3	NA	NA	NA	NA	NA	NA	1	1	1	1	4	1	1	1	1	1	1	1	1	1	1	NA	NA	NA	NA	2	3	NA	1.2	NA	NA	NA	67	5	2	4
5	5	4	5	5	5	4	5	5	5	4	5	5	5	5	4	5	5	3	5	4	4	4	3	4	5	4	5	NA	NA	NA	NA	1	4.666666666666667	NA	4.333333333333333	4.75	5	4.666666666666667	41	11	10	4
1	1	1	1	4	4	4	4	4	3	5	5	5	1	2	3	2	2	1	1	2	4	2	1	1	1	1	1	NA	NA	NA	NA	1	4	NA	1.6666666666666667	1	3.6666666666666665	5	72	21	5	2
1	1	1	1	5	5	5	NA	NA	NA	NA	NA	NA	1	1	1	1	1	1	1	1	1	1	1	1	1	1	1	NA	NA	NA	NA	2	5	NA	1	1	NA	NA	43	1	2	4
1	1	1	1	3	3	3	2	2	2	2	3	2	1	1	1	2	1	1	1	1	1	1	1	1	1	1	1	NA	NA	NA	NA	2	3	NA	1.0666666666666667	1	2	2.3333333333333335	53	13	2	4
1	1	NA	1	5	5	5	NA	NA	NA	NA	NA	NA	1	1	1	1	1	1	1	2	2	1	1	1	3	1	1	NA	NA	NA	NA	2	5	NA	1.2666666666666666	NA	NA	NA	56	11	4	4
1	1	1	1	4	4	4	NA	NA	NA	NA	NA	NA	1	1	1	1	1	1	1	1	2	1	1	1	1	2	1	NA	NA	NA	NA	2	4	NA	1.1333333333333333	1	NA	NA	42	3	3	4
1	NA	1	1	5	5	5	5	5	5	4	5	5	2	2	2	1	1	1	3	3	2	3	2	2	1	2	2	NA	NA	NA	NA	1	5	NA	1.9333333333333333	NA	5	4.666666666666667	78	21	3	4
1	1	1	1	4	4	4	4	1	3	4	4	4	3	1	2	1	1	1	2	2	2	2	1	1	1	1	2	NA	NA	NA	NA	1	4	NA	1.5333333333333334	1	2.6666666666666665	4	40	4	5	2
1	1	1	1	5	5	5	NA	NA	NA	NA	NA	NA	2	2	2	1	1	1	1	1	2	2	1	1	2	2	2	NA	NA	NA	NA	2	5	NA	1.5333333333333334	1	NA	NA	24	3	4	4
NA	3	1	1	5	5	5	2	3	3	2	2	2	4	2	2	4	4	3	3	3	2	2	2	3	4	3	2	NA	NA	NA	NA	2	5	NA	2.8666666666666667	NA	2.6666666666666665	2	47	3	3	2
1	1	1	1	5	5	5	5	5	5	3	4	4	3	3	3	2	3	2	3	3	3	2	1	1	2	2	2	NA	NA	NA	NA	2	5	NA	2.3333333333333335	1	5	3.6666666666666665	57	21	3	4
1	1	1	1	4	4	4	NA	NA	NA	NA	NA	NA	1	1	2	1	1	1	2	2	2	1	2	2	2	2	1	NA	NA	NA	NA	1	4	NA	1.5333333333333334	1	NA	NA	56	21	3	4
1	1	1	1	4	4	4	NA	NA	NA	NA	NA	NA	2	1	2	1	1	1	1	2	2	1	1	1	1	2	1	1	1	2	1	2	4	1.25	1.3333333333333333	1	NA	NA	49	9	3	4
2	2	2	2	4	4	4	4	5	4	4	4	3	2	3	2	2	2	1	3	3	4	2	1	4	2	1	2	NA	NA	NA	NA	1	4	NA	2.2666666666666666	2	4.333333333333333	3.6666666666666665	66	8	4	2
3	1	1	1	5	5	5	5	5	5	5	5	5	1	1	1	1	1	1	1	1	1	1	1	1	1	3	1	NA	NA	NA	NA	2	5	NA	1.1333333333333333	1.5	5	5	45	3	6	2
3	4	3	3	4	4	4	4	4	5	5	5	4	5	4	5	4	4	3	4	4	4	4	3	3	4	5	4	5	4	4	4	2	4	4.25	4	3.25	4.333333333333333	4.666666666666667	52	21	2	4
1	3	1	1	5	5	5	NA	NA	NA	NA	NA	NA	1	1	1	2	1	1	2	1	2	1	1	1	1	1	1	NA	NA	NA	NA	2	5	NA	1.2	1.5	NA	NA	27	4	3	2
3	1	2	1	5	5	5	5	5	5	5	5	5	1	1	1	1	2	2	1	1	1	1	1	1	1	1	1	NA	NA	NA	NA	1	5	NA	1.1333333333333333	1.75	5	5	34	8	4	4
1	1	1	1	4	4	4	3	3	3	3	4	4	1	2	2	2	2	1	2	1	2	1	2	1	1	2	1	NA	NA	NA	NA	1	4	NA	1.5333333333333334	1	3	3.6666666666666665	54	21	2	4
1	1	1	NA	5	5	5	4	3	4	4	4	4	1	1	1	1	1	1	1	1	1	1	1	1	1	1	1	1	1	1	1	1	5	1	1	NA	3.6666666666666665	4	70	17	1	4
1	1	1	1	5	5	5	NA	NA	NA	NA	NA	NA	1	1	1	1	1	1	1	1	2	1	1	1	1	1	1	1	4	3	2	2	5	2.5	1.0666666666666667	1	NA	NA	30	3	2	4
1	1	3	1	4	4	4	NA	NA	NA	NA	NA	NA	2	3	3	2	2	3	2	3	3	3	3	2	3	3	3	NA	NA	NA	NA	1	4	NA	2.6666666666666665	1.5	NA	NA	62	21	2	4
4	5	5	4	4	5	5	NA	NA	NA	NA	NA	NA	5	5	5	4	5	4	4	5	3	3	5	4	4	4	5	NA	NA	NA	NA	1	4.666666666666667	NA	4.333333333333333	4.5	NA	NA	31	8	5	3
1	1	1	1	5	5	5	5	5	5	5	5	5	1	1	1	1	1	1	1	1	1	1	1	1	1	1	1	NA	NA	NA	NA	2	5	NA	1	1	5	5	59	3	5	4
1	2	1	1	3	3	4	3	2	2	3	3	3	2	2	2	2	2	1	2	2	2	2	2	2	2	2	2	NA	NA	NA	NA	1	3.3333333333333335	NA	1.9333333333333333	1.25	2.3333333333333335	3	66	21	4	4
1	1	1	2	4	3	4	4	4	4	4	4	3	2	2	1	2	2	2	2	2	2	3	2	2	1	1	2	NA	NA	NA	NA	1	3.6666666666666665	NA	1.8666666666666667	1.25	4	3.6666666666666665	74	21	3	4
1	1	1	1	5	5	5	5	4	5	4	5	4	1	1	2	1	1	1	1	1	1	2	1	1	1	1	2	NA	NA	NA	NA	1	5	NA	1.2	1	4.666666666666667	4.333333333333333	57	11	4	2
1	1	1	1	5	5	5	NA	NA	NA	NA	NA	NA	2	1	2	1	1	2	1	1	3	2	1	1	2	1	2	NA	NA	NA	NA	1	5	NA	1.5333333333333334	1	NA	NA	45	16	4	4
4	1	1	1	4	4	4	NA	NA	NA	NA	NA	NA	2	2	3	2	2	2	2	2	2	1	1	1	2	3	1	NA	NA	NA	NA	1	4	NA	1.8666666666666667	1.75	NA	NA	38	13	5	4
5	4	3	3	4	3	4	NA	NA	NA	NA	NA	NA	5	4	4	4	3	4	4	5	4	3	5	5	5	4	4	NA	NA	NA	NA	1	3.6666666666666665	NA	4.2	3.75	NA	NA	22	1	15	3
1	1	3	1	4	4	4	4	4	4	4	4	4	3	3	3	4	3	4	4	3	3	3	3	3	4	3	3	1	1	1	1	2	4	1	3.2666666666666666	1.5	4	4	27	7	2	4
1	1	1	1	4	4	4	NA	NA	NA	NA	NA	NA	1	1	1	1	1	1	1	1	1	1	1	1	1	1	1	NA	NA	NA	NA	1	4	NA	1	1	NA	NA	47	5	4	4
1	2	2	1	5	5	4	NA	NA	NA	NA	NA	NA	3	3	2	4	4	4	1	2	2	1	1	1	2	4	1	NA	NA	NA	NA	2	4.666666666666667	NA	2.3333333333333335	1.5	NA	NA	62	3	3	4
NA	5	NA	1	4	4	4	3	4	3	4	3	3	3	2	3	2	4	3	1	3	2	4	1	1	2	3	1	NA	NA	NA	NA	2	4	NA	2.3333333333333335	NA	3.3333333333333335	3.3333333333333335	52	5	4	4
2	2	2	2	4	4	4	NA	NA	NA	NA	NA	NA	3	3	3	3	3	3	1	2	2	3	2	3	2	3	3	NA	NA	NA	NA	1	4	NA	2.6	2	NA	NA	53	11	3	4
NA	NA	NA	NA	5	5	5	5	4	3	4	5	4	1	2	2	1	1	1	1	1	2	2	2	2	4	4	2	NA	NA	NA	NA	2	5	NA	1.8666666666666667	NA	4	4.333333333333333	40	14	3	2
NA	3	NA	NA	4	4	4	NA	NA	NA	NA	NA	NA	1	1	1	1	1	1	1	1	1	1	1	1	2	1	1	NA	NA	NA	NA	2	4	NA	1.0666666666666667	NA	NA	NA	38	4	3	2
1	1	1	1	4	5	4	NA	NA	NA	NA	NA	NA	2	2	2	2	2	2	1	1	1	1	1	2	2	2	1	NA	NA	NA	NA	1	4.333333333333333	NA	1.6	1	NA	NA	41	8	3	3
4	3	4	4	4	3	3	3	4	4	3	4	4	3	3	4	3	4	4	4	3	4	3	3	3	4	3	4	4	4	3	1	2	3.3333333333333335	3	3.466666666666667	3.75	3.6666666666666665	3.6666666666666665	37	5	7	1
1	1	1	1	3	3	4	NA	NA	NA	NA	NA	NA	3	3	3	3	4	3	3	4	4	4	2	4	4	4	3	NA	NA	NA	NA	1	3.3333333333333335	NA	3.4	1	NA	NA	39	6	7	4
1	1	1	1	5	5	5	NA	NA	NA	NA	NA	NA	4	4	4	3	4	4	1	2	3	4	4	1	2	1	1	NA	NA	NA	NA	1	5	NA	2.8	1	NA	NA	61	3	5	4
3	2	2	2	5	4	5	NA	NA	NA	NA	NA	NA	1	1	1	1	2	2	1	1	2	1	1	1	1	2	2	NA	NA	NA	NA	1	4.666666666666667	NA	1.3333333333333333	2.25	NA	NA	46	21	4	4
1	1	1	1	5	3	3	3	3	3	4	3	4	1	1	1	1	1	1	1	1	1	1	1	1	1	1	1	NA	NA	NA	NA	2	3.6666666666666665	NA	1	1	3	3.6666666666666665	50	1	2	4
1	1	1	1	5	5	5	4	4	4	2	3	2	2	1	1	2	1	2	1	1	2	1	1	2	1	2	1	NA	NA	NA	NA	2	5	NA	1.4	1	4	2.3333333333333335	60	21	4	4
1	1	1	1	2	2	3	NA	NA	NA	NA	NA	NA	2	2	1	4	4	4	2	3	3	1	1	3	1	1	1	NA	NA	NA	NA	1	2.3333333333333335	NA	2.2	1	NA	NA	78	15	1	4
3	2	2	1	4	3	4	5	5	5	4	5	4	1	1	1	1	1	1	1	1	1	1	1	1	1	1	2	NA	NA	NA	NA	1	3.6666666666666665	NA	1.0666666666666667	2	5	4.333333333333333	38	11	5	4
1	1	1	1	4	4	4	NA	NA	NA	NA	NA	NA	2	2	2	1	2	2	1	1	1	1	1	1	1	1	1	1	1	1	1	1	4	1	1.3333333333333333	1	NA	NA	36	14	2	4
1	1	1	1	3	3	4	5	3	4	5	5	4	1	3	4	2	3	3	2	2	4	1	2	2	2	2	1	NA	NA	NA	NA	1	3.3333333333333335	NA	2.2666666666666666	1	4	4.666666666666667	46	13	6	4
3	3	3	3	4	4	4	NA	NA	NA	NA	NA	NA	1	1	1	1	1	1	1	1	2	1	1	1	1	1	1	NA	NA	NA	NA	1	4	NA	1.0666666666666667	3	NA	NA	51	4	4	4
1	4	3	1	4	4	4	3	3	3	3	4	4	2	1	2	1	2	1	2	1	2	2	2	2	2	2	1	2	1	2	2	1	4	1.75	1.6666666666666667	2.25	3	3.6666666666666665	48	4	2	4
1	1	1	1	4	5	5	NA	NA	NA	NA	NA	NA	2	2	2	1	1	1	3	2	3	2	2	2	2	2	2	NA	NA	NA	NA	2	4.666666666666667	NA	1.9333333333333333	1	NA	NA	39	4	4	4
1	1	1	1	4	3	4	NA	NA	NA	NA	NA	NA	2	2	2	1	1	2	2	3	4	2	2	2	2	2	2	NA	NA	NA	NA	2	3.6666666666666665	NA	2.066666666666667	1	NA	NA	47	1	2	4
1	1	1	1	5	5	5	5	5	4	4	4	4	2	1	2	1	1	1	1	1	3	1	1	1	1	1	2	1	1	1	1	1	5	1	1.3333333333333333	1	4.666666666666667	4	30	9	7	4
1	1	1	1	4	4	4	5	5	5	5	5	5	1	2	1	1	1	1	1	1	1	2	1	1	1	1	1	NA	NA	NA	NA	1	4	NA	1.1333333333333333	1	5	5	36	6	4	4
4	3	3	3	3	4	3	3	3	3	4	3	3	1	1	1	1	1	1	1	3	4	1	1	1	3	4	1	NA	NA	NA	NA	2	3.3333333333333335	NA	1.6666666666666667	3.25	3	3.3333333333333335	36	8	6	4
1	1	1	1	4	4	4	4	4	3	4	4	4	3	3	3	2	3	3	2	2	2	3	2	2	2	2	3	NA	NA	NA	NA	2	4	NA	2.466666666666667	1	3.6666666666666665	4	41	16	4	4
1	1	1	1	5	5	5	NA	NA	NA	NA	NA	NA	2	2	2	1	2	2	2	2	3	2	1	1	1	1	2	NA	NA	NA	NA	1	5	NA	1.7333333333333334	1	NA	NA	31	8	3	2
1	1	1	1	4	4	4	4	2	2	4	4	4	1	1	1	1	1	1	1	1	1	1	1	1	1	1	1	NA	NA	NA	NA	2	4	NA	1	1	2.6666666666666665	4	65	10	2	4
1	1	2	1	2	2	2	2	3	2	3	3	3	3	1	2	1	2	3	3	4	4	2	2	2	3	3	1	1	1	1	1	1	2	1	2.4	1.25	2.3333333333333335	3	57	21	3	4
1	1	1	1	5	5	4	NA	NA	NA	NA	NA	NA	1	1	1	1	1	1	1	3	2	1	1	1	2	2	1	NA	NA	NA	NA	1	4.666666666666667	NA	1.3333333333333333	1	NA	NA	62	21	3	4
1	4	1	2	4	4	4	4	4	4	4	4	4	1	1	1	1	1	1	1	1	1	1	1	1	1	1	1	NA	NA	NA	NA	1	4	NA	1	2	4	4	69	16	5	4
1	NA	NA	NA	5	5	5	5	4	5	5	4	5	4	2	3	1	1	1	4	3	5	3	1	1	3	2	2	NA	NA	NA	NA	1	5	NA	2.4	NA	4.666666666666667	4.666666666666667	35	10	4	4
3	4	1	2	5	5	4	NA	NA	NA	NA	NA	NA	1	1	1	2	1	2	2	3	4	4	1	2	2	2	1	NA	NA	NA	NA	1	4.666666666666667	NA	1.9333333333333333	2.5	NA	NA	43	11	4	4
1	1	1	1	5	5	5	NA	NA	NA	NA	NA	NA	1	1	1	1	1	1	1	1	1	1	1	1	1	1	1	NA	NA	NA	NA	2	5	NA	1	1	NA	NA	77	21	3	4
1	1	1	1	4	4	4	NA	NA	NA	NA	NA	NA	3	2	2	1	1	1	2	3	2	1	1	1	2	3	2	NA	NA	NA	NA	2	4	NA	1.8	1	NA	NA	77	21	2	4
3	3	4	2	5	5	4	NA	NA	NA	NA	NA	NA	4	4	5	4	4	4	5	5	4	4	4	4	4	3	4	NA	NA	NA	NA	1	4.666666666666667	NA	4.133333333333334	3	NA	NA	31	9	13	3
3	3	3	2	5	5	4	5	5	5	4	5	5	2	2	2	2	2	2	3	2	2	3	2	3	2	2	3	NA	NA	NA	NA	1	4.666666666666667	NA	2.2666666666666666	2.75	5	4.666666666666667	45	11	7	4
5	5	4	4	4	5	5	NA	NA	NA	NA	NA	NA	3	4	4	4	3	3	4	4	4	3	4	5	3	3	4	4	3	3	4	1	4.666666666666667	3.5	3.6666666666666665	4.5	NA	NA	47	21	7	4
NA	NA	NA	2	5	5	5	NA	NA	NA	NA	NA	NA	2	3	2	2	3	3	2	3	3	2	1	3	2	2	2	1	2	4	1	1	5	2	2.3333333333333335	NA	NA	NA	52	9	7	4
2	1	1	1	5	5	5	NA	NA	NA	NA	NA	NA	1	1	1	1	1	1	1	1	1	1	1	1	1	1	1	NA	NA	NA	NA	1	5	NA	1	1.25	NA	NA	43	16	12	4
3	3	3	2	5	5	4	NA	NA	NA	NA	NA	NA	2	2	1	1	1	1	2	2	3	2	1	1	2	2	2	NA	NA	NA	NA	2	4.666666666666667	NA	1.6666666666666667	2.75	NA	NA	32	6	3	4
2	1	1	1	5	5	5	5	4	5	5	5	5	2	2	1	1	2	1	2	1	2	1	1	1	1	1	2	NA	NA	NA	NA	2	5	NA	1.4	1.25	4.666666666666667	5	54	11	6	3
1	5	1	1	5	4	5	NA	NA	NA	NA	NA	NA	1	2	1	1	1	1	1	1	2	1	1	1	1	1	2	1	1	4	1	2	4.666666666666667	1.75	1.2	2	NA	NA	38	11	7	4
2	3	2	1	4	4	4	4	4	4	4	4	4	1	1	1	1	1	1	1	1	1	1	1	1	1	1	1	NA	NA	NA	NA	1	4	NA	1	2	4	4	46	8	3	4
NA	1	1	1	5	5	5	4	4	4	5	5	5	2	2	1	1	1	1	1	1	2	2	1	1	1	2	2	NA	NA	NA	NA	1	5	NA	1.4	NA	4	5	65	7	2	4
1	1	1	1	5	5	5	NA	NA	NA	NA	NA	NA	1	1	1	1	1	1	1	1	1	1	1	1	1	1	1	NA	NA	NA	NA	2	5	NA	1	1	NA	NA	59	17	3	4
3	2	3	1	5	5	5	NA	NA	NA	NA	NA	NA	2	3	1	1	2	2	1	1	3	1	2	1	2	2	1	4	3	4	4	1	5	3.75	1.6666666666666667	2.25	NA	NA	38	5	4	4
1	1	1	1	5	5	5	NA	NA	NA	NA	NA	NA	3	3	3	1	1	1	1	3	3	3	2	4	3	4	3	NA	NA	NA	NA	1	5	NA	2.533333333333333	1	NA	NA	27	2	4	1
1	2	3	2	4	4	5	5	5	4	5	5	5	3	1	4	4	4	3	4	3	5	2	3	4	4	1	4	NA	NA	NA	NA	1	4.333333333333333	NA	3.2666666666666666	2	4.666666666666667	5	25	4	4	4
3	3	3	2	4	5	5	4	3	3	3	4	4	3	4	3	4	5	4	1	2	3	2	2	2	2	3	2	NA	NA	NA	NA	1	4.666666666666667	NA	2.8	2.75	3.3333333333333335	3.6666666666666665	45	10	4	4
1	3	1	1	5	5	5	NA	NA	NA	NA	NA	NA	3	2	3	2	2	2	3	3	3	2	3	2	3	3	2	NA	NA	NA	NA	2	5	NA	2.533333333333333	1.5	NA	NA	44	11	4	4
1	3	2	1	4	4	4	NA	NA	NA	NA	NA	NA	2	2	2	1	2	2	1	1	1	1	1	1	1	2	1	NA	NA	NA	NA	2	4	NA	1.4	1.75	NA	NA	36	4	4	4
5	1	1	1	5	5	5	5	4	3	4	5	5	1	1	1	1	1	1	1	1	4	2	2	2	1	2	1	NA	NA	NA	NA	2	5	NA	1.4666666666666666	2	4	4.666666666666667	58	21	11	4
5	1	5	4	4	3	4	4	4	4	4	5	4	2	2	1	2	1	1	1	2	1	1	1	1	2	2	2	NA	NA	NA	NA	1	3.6666666666666665	NA	1.4666666666666666	3.75	4	4.333333333333333	47	5	4	4
1	1	1	1	5	5	5	NA	NA	NA	NA	NA	NA	1	1	1	1	1	1	1	1	1	1	1	1	1	1	1	NA	NA	NA	NA	1	5	NA	1	1	NA	NA	53	21	3	4
4	3	4	4	4	4	4	4	5	4	5	4	5	2	2	1	4	4	2	4	2	4	2	1	2	3	3	1	NA	NA	NA	NA	2	4	NA	2.466666666666667	3.75	4.333333333333333	4.666666666666667	44	10	6	4
5	4	4	5	4	5	4	5	5	4	5	5	4	5	5	5	5	5	3	4	4	4	3	4	4	3	4	5	NA	NA	NA	NA	2	4.333333333333333	NA	4.2	4.5	4.666666666666667	4.666666666666667	52	21	3	4
1	1	1	1	5	5	5	NA	NA	NA	NA	NA	NA	1	1	2	1	1	1	1	1	1	1	1	1	3	3	1	NA	NA	NA	NA	2	5	NA	1.3333333333333333	1	NA	NA	39	7	3	4
1	NA	NA	NA	2	3	3	4	4	3	3	4	4	3	4	4	1	2	2	4	4	3	4	2	2	3	3	4	NA	NA	NA	NA	1	2.6666666666666665	NA	3	NA	3.6666666666666665	3.6666666666666665	22	2	4	2
1	1	1	1	5	5	5	NA	NA	NA	NA	NA	NA	3	2	3	3	3	3	2	2	3	3	3	2	2	3	2	NA	NA	NA	NA	1	5	NA	2.6	1	NA	NA	39	10	4	4
NA	1	1	NA	4	4	4	4	4	4	4	4	4	1	1	1	1	1	1	1	1	1	1	1	1	1	1	1	NA	NA	NA	NA	2	4	NA	1	NA	4	4	47	2	4	2
1	1	1	1	4	4	4	NA	NA	NA	NA	NA	NA	2	2	2	2	2	1	1	1	1	1	2	1	1	2	1	NA	NA	NA	NA	2	4	NA	1.4666666666666666	1	NA	NA	60	9	3	4
2	1	3	1	5	5	5	5	5	5	5	5	5	4	5	3	5	5	4	4	4	4	5	5	3	3	5	5	1	1	5	1	1	5	2	4.266666666666667	1.75	5	5	27	4	5	4
2	1	1	1	5	5	5	NA	NA	NA	NA	NA	NA	3	2	3	2	2	2	1	3	3	2	2	2	1	5	2	1	2	4	1	1	5	2	2.3333333333333335	1.25	NA	NA	27	6	5	2
1	1	1	1	5	5	5	5	5	5	5	5	5	1	1	1	1	1	1	1	1	2	1	1	1	1	1	1	NA	NA	NA	NA	2	5	NA	1.0666666666666667	1	5	5	51	14	5	4
2	3	2	3	2	3	3	NA	NA	NA	NA	NA	NA	2	2	3	3	3	3	3	3	4	2	4	3	3	2	3	NA	NA	NA	NA	1	2.6666666666666665	NA	2.8666666666666667	2.5	NA	NA	38	4	4	4
1	2	2	1	5	5	5	NA	NA	NA	NA	NA	NA	2	2	3	2	2	2	1	2	2	2	2	2	2	2	3	NA	NA	NA	NA	1	5	NA	2.066666666666667	1.5	NA	NA	41	12	8	4
1	1	1	1	5	4	4	NA	NA	NA	NA	NA	NA	2	2	2	1	1	2	2	4	2	2	1	2	2	4	3	NA	NA	NA	NA	2	4.333333333333333	NA	2.1333333333333333	1	NA	NA	36	3	6	2
1	2	1	1	4	4	4	NA	NA	NA	NA	NA	NA	2	2	2	2	2	2	2	2	1	2	2	1	1	1	2	1	1	2	1	1	4	1.25	1.7333333333333334	1.25	NA	NA	42	18	4	4
1	1	3	1	5	5	5	5	5	5	5	5	5	1	1	1	1	2	2	1	1	1	1	1	1	1	1	1	NA	NA	NA	NA	1	5	NA	1.1333333333333333	1.5	5	5	58	21	4	4
1	1	3	1	4	5	5	2	1	1	4	5	3	4	4	4	3	4	3	4	3	4	4	4	4	5	4	4	3	3	3	3	2	4.666666666666667	3	3.8666666666666667	1.5	1.3333333333333333	4	52	16	1	4
1	1	1	1	5	5	5	NA	NA	NA	NA	NA	NA	2	1	2	2	2	1	1	1	1	1	1	1	1	1	1	3	1	3	1	1	5	2	1.2666666666666666	1	NA	NA	36	6	4	3
1	1	1	1	5	5	5	5	5	5	5	5	5	1	1	1	1	1	1	1	1	1	1	1	1	1	1	1	NA	NA	NA	NA	1	5	NA	1	1	5	5	38	9	3	2
2	1	3	1	5	5	5	5	5	5	5	5	5	2	2	2	2	1	1	1	2	2	1	1	1	1	1	1	NA	NA	NA	NA	2	5	NA	1.4	1.75	5	5	25	4	6	4
3	3	3	3	3	3	4	3	3	2	3	5	4	3	3	3	3	3	3	3	3	3	3	3	3	3	3	3	NA	NA	NA	NA	2	3.3333333333333335	NA	3	3	2.6666666666666665	4	33	11	10	4
3	3	3	3	4	4	5	3	3	3	4	3	3	4	4	4	5	4	4	1	4	4	3	4	4	4	4	5	3	4	2	4	2	4.333333333333333	3.25	3.8666666666666667	3	3	3.3333333333333335	39	7	5	4
2	3	2	1	4	5	4	5	5	5	2	3	3	5	4	3	5	5	3	2	3	4	4	5	4	3	3	4	NA	NA	NA	NA	1	4.333333333333333	NA	3.8	2	5	2.6666666666666665	33	9	3	4
3	2	1	1	5	5	5	4	4	4	4	4	4	1	1	1	1	1	1	1	1	1	1	1	1	1	1	1	NA	NA	NA	NA	1	5	NA	1	1.75	4	4	47	2	2	4
5	5	4	4	3	4	5	NA	NA	NA	NA	NA	NA	5	4	4	5	4	5	4	4	4	4	4	4	4	4	5	NA	NA	NA	NA	2	4	NA	4.266666666666667	4.5	NA	NA	38	13	8	4
2	NA	2	2	2	3	3	NA	NA	NA	NA	NA	NA	3	4	2	4	4	4	4	4	2	4	4	2	3	3	4	NA	NA	NA	NA	1	2.6666666666666665	NA	3.4	NA	NA	NA	33	7	7	4
1	1	1	1	4	5	5	NA	NA	NA	NA	NA	NA	1	2	1	1	1	1	1	1	1	1	2	1	1	1	2	NA	NA	NA	NA	1	4.666666666666667	NA	1.2	1	NA	NA	79	1	17	4
1	1	1	1	5	5	5	NA	NA	NA	NA	NA	NA	1	2	2	1	1	1	1	1	2	1	1	1	1	2	1	NA	NA	NA	NA	2	5	NA	1.2666666666666666	1	NA	NA	27	6	11	2
3	3	4	5	5	4	4	NA	NA	NA	NA	NA	NA	4	4	3	5	4	4	5	3	5	4	4	4	3	4	4	NA	NA	NA	NA	1	4.333333333333333	NA	4	3.75	NA	NA	27	8	3	4
3	2	4	4	5	5	5	4	5	4	3	3	2	1	2	2	2	2	2	2	1	2	1	2	1	2	1	3	NA	NA	NA	NA	1	5	NA	1.7333333333333334	3.25	4.333333333333333	2.6666666666666665	40	13	4	4
1	1	1	1	3	3	3	NA	NA	NA	NA	NA	NA	2	2	1	1	2	2	1	2	1	1	2	1	1	3	2	NA	NA	NA	NA	2	3	NA	1.6	1	NA	NA	30	3	2	3
4	NA	1	1	5	5	5	5	5	5	5	5	5	1	1	1	2	1	1	1	1	2	1	1	1	1	1	1	NA	NA	NA	NA	2	5	NA	1.1333333333333333	NA	5	5	34	7	7	4
1	3	3	1	4	4	4	4	4	4	4	4	4	2	1	2	1	2	1	2	4	2	1	1	1	2	1	1	NA	NA	NA	NA	1	4	NA	1.6	2	4	4	61	11	4	4
3	1	1	1	4	5	4	5	4	4	5	4	5	1	2	2	2	3	2	3	3	2	2	1	2	1	3	1	NA	NA	NA	NA	1	4.333333333333333	NA	2	1.5	4.333333333333333	4.666666666666667	42	6	2	4
1	1	1	1	5	4	2	NA	NA	NA	NA	NA	NA	3	3	2	3	3	3	2	2	2	2	3	2	2	4	2	2	1	3	1	1	3.6666666666666665	1.75	2.533333333333333	1	NA	NA	55	16	3	4
1	2	2	1	3	3	2	NA	NA	NA	NA	NA	NA	3	4	3	3	5	4	4	3	5	4	4	4	4	4	4	NA	NA	NA	NA	1	2.6666666666666665	NA	3.8666666666666667	1.5	NA	NA	42	9	3	4
1	NA	NA	NA	4	4	4	NA	NA	NA	NA	NA	NA	1	1	1	1	1	1	1	1	1	1	1	1	1	1	1	NA	NA	NA	NA	2	4	NA	1	NA	NA	NA	53	4	7	4
4	4	4	3	3	5	4	NA	NA	NA	NA	NA	NA	2	1	2	2	3	2	1	2	2	2	3	2	1	2	1	NA	NA	NA	NA	1	4	NA	1.8666666666666667	3.75	NA	NA	29	6	6	4
1	1	1	1	5	5	5	5	5	5	4	4	4	2	2	2	1	1	1	1	1	2	1	1	1	1	1	2	NA	NA	NA	NA	1	5	NA	1.3333333333333333	1	5	4	75	10	3	4
1	1	1	1	4	4	4	4	4	4	4	4	4	1	1	1	1	1	1	1	1	1	1	1	1	1	1	1	NA	NA	NA	NA	1	4	NA	1	1	4	4	36	6	4	4
1	1	1	1	4	5	4	NA	NA	NA	NA	NA	NA	2	2	2	2	1	3	2	2	3	2	1	3	3	2	2	NA	NA	NA	NA	1	4.333333333333333	NA	2.1333333333333333	1	NA	NA	36	3	4	4
1	1	1	1	5	5	5	3	3	3	3	3	2	1	1	1	1	1	1	1	1	1	1	1	1	1	1	1	NA	NA	NA	NA	2	5	NA	1	1	3	2.6666666666666665	61	19	3	4
1	2	1	1	5	5	5	NA	NA	NA	NA	NA	NA	2	3	2	2	2	2	2	4	3	3	2	3	1	3	2	NA	NA	NA	NA	1	5	NA	2.4	1.25	NA	NA	50	3	6	4
1	1	1	1	5	5	5	NA	NA	NA	NA	NA	NA	2	3	3	2	1	1	3	1	2	3	1	3	3	3	3	1	1	1	1	2	5	1	2.2666666666666666	1	NA	NA	40	3	4	4
5	2	1	1	4	4	5	NA	NA	NA	NA	NA	NA	3	3	3	2	2	4	4	2	3	2	2	3	5	4	3	NA	NA	NA	NA	1	4.333333333333333	NA	3	2.25	NA	NA	37	6	6	4
4	5	4	4	4	4	3	4	4	3	5	3	4	4	4	5	5	3	4	4	4	3	4	5	3	5	4	3	NA	NA	NA	NA	1	3.6666666666666665	NA	4	4.25	3.6666666666666665	4	42	6	4	4
4	4	3	4	4	5	4	5	5	5	5	5	5	5	4	3	4	5	4	4	5	2	4	3	3	4	5	3	NA	NA	NA	NA	1	4.333333333333333	NA	3.8666666666666667	3.75	5	5	37	15	5	4
1	2	3	1	5	5	5	4	4	5	4	3	3	2	1	3	2	2	2	1	1	1	1	2	1	1	1	1	NA	NA	NA	NA	1	5	NA	1.4666666666666666	1.75	4.333333333333333	3.3333333333333335	34	7	3	2
4	1	1	1	5	5	4	4	3	4	5	4	4	2	3	2	5	4	3	4	5	4	4	4	4	4	3	5	NA	NA	NA	NA	1	4.666666666666667	NA	3.7333333333333334	1.75	3.6666666666666665	4.333333333333333	37	5	2	4
1	1	1	1	4	4	4	NA	NA	NA	NA	NA	NA	1	1	1	1	1	1	1	1	1	1	1	1	1	1	1	1	1	1	1	1	4	1	1	1	NA	NA	55	3	2	4
1	1	1	NA	4	2	4	3	2	3	5	5	4	2	1	2	1	2	2	1	1	2	1	1	1	1	1	1	NA	NA	NA	NA	2	3.3333333333333335	NA	1.3333333333333333	NA	2.6666666666666665	4.666666666666667	30	2	4	4
1	1	1	1	4	4	4	4	4	4	4	4	4	1	1	1	1	1	1	1	1	1	1	1	1	1	1	1	NA	NA	NA	NA	1	4	NA	1	1	4	4	59	5	6	4
1	1	1	1	4	4	4	NA	NA	NA	NA	NA	NA	3	2	3	2	2	1	1	4	4	3	2	1	3	4	3	NA	NA	NA	NA	2	4	NA	2.533333333333333	1	NA	NA	58	11	2	4
3	2	2	2	5	5	5	5	5	4	5	5	5	2	2	2	3	2	2	1	2	3	2	1	2	1	2	2	1	1	1	1	2	5	1	1.9333333333333333	2.25	4.666666666666667	5	49	4	5	4
3	1	1	NA	5	4	4	NA	NA	NA	NA	NA	NA	2	2	1	2	1	1	2	1	1	1	3	1	2	1	2	NA	NA	NA	NA	1	4.333333333333333	NA	1.5333333333333334	NA	NA	NA	35	10	4	4
1	1	1	1	5	5	5	NA	NA	NA	NA	NA	NA	2	1	1	1	2	2	1	1	1	1	1	1	1	1	1	NA	NA	NA	NA	2	5	NA	1.2	1	NA	NA	48	1	5	4
1	1	1	1	4	3	4	NA	NA	NA	NA	NA	NA	2	2	2	3	3	3	1	2	4	2	2	2	2	2	1	NA	NA	NA	NA	2	3.6666666666666665	NA	2.2	1	NA	NA	67	8	4	4
1	2	2	1	3	4	3	3	3	4	4	4	4	3	3	3	3	3	2	2	3	2	3	1	4	3	3	3	NA	NA	NA	NA	1	3.3333333333333335	NA	2.7333333333333334	1.5	3.3333333333333335	4	34	4	4	3
1	1	1	1	5	5	5	4	4	4	4	5	5	1	1	1	1	1	1	1	1	1	1	1	1	1	1	1	1	1	1	1	2	5	1	1	1	4	4.666666666666667	39	2	4	4
3	3	1	1	5	5	5	5	5	5	5	5	5	2	2	1	1	2	2	1	1	1	1	1	2	1	1	1	NA	NA	NA	NA	2	5	NA	1.3333333333333333	2	5	5	36	10	4	4
1	1	1	1	4	4	4	NA	NA	NA	NA	NA	NA	1	2	2	2	2	2	1	1	1	1	1	1	1	1	2	2	1	3	2	2	4	2	1.4	1	NA	NA	29	6	3	3
1	1	1	1	4	5	5	NA	NA	NA	NA	NA	NA	1	1	2	2	2	2	3	2	2	1	1	2	2	1	3	NA	NA	NA	NA	1	4.666666666666667	NA	1.8	1	NA	NA	35	8	4	4
1	1	1	1	5	4	5	5	5	3	4	5	4	1	1	1	2	1	2	1	1	2	1	1	1	2	4	1	NA	NA	NA	NA	1	4.666666666666667	NA	1.4666666666666666	1	4.333333333333333	4.333333333333333	31	5	6	4
1	1	1	1	4	5	5	4	5	5	5	5	5	1	1	1	1	1	1	1	1	1	1	1	1	1	3	1	NA	NA	NA	NA	2	4.666666666666667	NA	1.1333333333333333	1	4.666666666666667	5	38	4	3	4
1	1	1	1	2	3	2	NA	NA	NA	NA	NA	NA	2	4	2	2	3	2	3	3	3	1	2	2	2	3	3	2	3	3	2	2	2.3333333333333335	2.5	2.466666666666667	1	NA	NA	47	13	2	4
NA	NA	1	NA	5	5	5	NA	NA	NA	NA	NA	NA	3	3	3	2	3	3	2	3	2	1	1	1	3	2	3	NA	NA	NA	NA	2	5	NA	2.3333333333333335	NA	NA	NA	50	6	4	3
1	1	NA	1	3	3	3	4	3	3	4	4	4	2	2	2	3	2	3	2	1	2	2	1	1	2	1	1	NA	NA	NA	NA	2	3	NA	1.8	NA	3.3333333333333335	4	67	8	3	4
1	1	1	1	5	5	5	NA	NA	NA	NA	NA	NA	3	2	2	2	3	3	2	4	2	3	2	4	3	4	2	NA	NA	NA	NA	1	5	NA	2.7333333333333334	1	NA	NA	44	6	5	4
1	1	1	1	5	5	5	NA	NA	NA	NA	NA	NA	1	1	1	1	1	1	1	1	1	1	1	1	1	1	1	NA	NA	NA	NA	2	5	NA	1	1	NA	NA	43	11	3	4
1	2	1	2	5	5	5	4	4	4	5	5	4	2	2	1	1	1	1	1	1	2	1	1	1	1	1	1	NA	NA	NA	NA	1	5	NA	1.2	1.5	4	4.666666666666667	25	5	3	2
1	1	1	1	4	4	5	NA	NA	NA	NA	NA	NA	2	2	1	2	2	2	2	2	2	2	1	1	2	2	3	NA	NA	NA	NA	2	4.333333333333333	NA	1.8666666666666667	1	NA	NA	38	5	4	2
2	3	1	1	4	4	4	4	4	3	3	4	4	2	3	2	2	3	2	2	4	3	2	2	3	3	3	3	3	2	3	3	1	4	2.75	2.6	1.75	3.6666666666666665	3.6666666666666665	37	11	3	4
4	3	2	2	5	5	5	4	5	4	4	5	5	3	2	4	1	2	3	2	1	4	3	2	3	3	1	3	1	1	2	2	1	5	1.5	2.466666666666667	2.75	4.333333333333333	4.666666666666667	47	10	5	4
2	2	2	1	4	4	5	4	4	4	4	4	4	1	1	1	1	1	1	1	1	1	1	1	1	1	1	1	NA	NA	NA	NA	1	4.333333333333333	NA	1	1.75	4	4	47	13	8	4
1	1	1	1	4	3	4	NA	NA	NA	NA	NA	NA	2	2	2	2	2	1	1	2	1	2	1	1	3	2	1	NA	NA	NA	NA	2	3.6666666666666665	NA	1.6666666666666667	1	NA	NA	40	5	2	4
1	2	3	1	4	5	5	NA	NA	NA	NA	NA	NA	1	2	1	2	2	2	1	1	3	1	2	1	1	2	1	NA	NA	NA	NA	1	4.666666666666667	NA	1.5333333333333334	1.75	NA	NA	36	6	13	4
2	3	2	1	4	5	5	4	4	3	3	3	3	2	2	2	2	2	2	2	2	2	3	3	2	3	2	2	NA	NA	NA	NA	2	4.666666666666667	NA	2.2	2	3.6666666666666665	3	54	21	3	2
1	NA	NA	NA	3	4	3	4	4	4	4	4	4	1	1	1	1	1	1	1	1	1	1	1	1	1	1	1	NA	NA	NA	NA	1	3.3333333333333335	NA	1	NA	4	4	72	1	2	4
1	1	1	1	4	4	4	NA	NA	NA	NA	NA	NA	2	2	2	1	1	1	2	2	2	1	2	2	1	2	2	NA	NA	NA	NA	2	4	NA	1.6666666666666667	1	NA	NA	37	4	5	4
1	2	1	1	4	4	4	NA	NA	NA	NA	NA	NA	2	2	1	2	1	1	2	2	3	2	2	1	2	2	2	1	1	2	1	1	4	1.25	1.8	1.25	NA	NA	45	21	2	4
1	1	1	1	4	4	4	4	4	4	4	5	5	4	4	4	3	3	3	4	4	4	4	3	2	4	5	4	NA	NA	NA	NA	2	4	NA	3.6666666666666665	1	4	4.666666666666667	38	1	3	4
2	4	1	1	5	5	5	4	4	5	4	4	4	2	3	4	2	2	2	2	3	3	3	1	2	2	2	2	NA	NA	NA	NA	2	5	NA	2.3333333333333335	2	4.333333333333333	4	33	1	8	4
1	1	1	1	4	4	4	NA	NA	NA	NA	NA	NA	3	3	3	2	2	2	1	3	3	3	1	3	1	3	1	NA	NA	NA	NA	2	4	NA	2.2666666666666666	1	NA	NA	41	7	6	2
1	1	1	1	4	4	4	3	2	2	3	3	3	3	3	3	2	2	2	1	3	2	3	2	2	3	2	2	NA	NA	NA	NA	1	4	NA	2.3333333333333335	1	2.3333333333333335	3	61	16	4	4
1	1	1	1	5	5	5	NA	NA	NA	NA	NA	NA	2	2	2	2	2	2	1	2	1	2	1	1	3	2	2	NA	NA	NA	NA	2	5	NA	1.8	1	NA	NA	47	4	6	4
4	3	3	3	4	4	4	5	4	5	4	5	4	5	4	4	5	5	5	5	3	4	4	1	1	5	5	1	NA	NA	NA	NA	1	4	NA	3.8	3.25	4.666666666666667	4.333333333333333	30	11	3	4
1	1	1	1	5	5	5	4	4	4	5	5	5	1	1	1	1	1	1	1	1	1	1	1	1	1	1	1	NA	NA	NA	NA	2	5	NA	1	1	4	5	49	3	5	4
1	1	1	1	4	5	5	NA	NA	NA	NA	NA	NA	3	3	2	1	2	2	1	1	1	3	1	1	1	2	3	NA	NA	NA	NA	2	4.666666666666667	NA	1.8	1	NA	NA	44	3	3	4
NA	NA	NA	NA	4	4	4	3	3	3	2	3	2	3	1	3	1	1	1	1	1	2	1	1	1	1	1	2	NA	NA	NA	NA	1	4	NA	1.4	NA	3	2.3333333333333335	81	5	3	4
4	1	1	1	5	5	5	4	3	4	4	4	5	2	2	2	1	1	1	1	2	2	2	2	2	2	2	2	NA	NA	NA	NA	2	5	NA	1.7333333333333334	1.75	3.6666666666666665	4.333333333333333	42	2	4	4
1	2	1	1	4	5	5	NA	NA	NA	NA	NA	NA	1	2	1	2	1	1	1	1	2	1	1	1	1	1	1	1	2	2	1	1	4.666666666666667	1.5	1.2	1.25	NA	NA	38	8	4	1
1	1	1	NA	5	5	3	5	5	4	5	5	5	1	1	1	1	1	1	1	1	1	1	1	1	1	1	1	NA	NA	NA	NA	2	4.333333333333333	NA	1	NA	4.666666666666667	5	29	11	4	2
1	1	1	1	5	5	5	4	3	3	5	5	5	1	1	3	1	1	1	2	3	3	1	1	1	1	4	1	NA	NA	NA	NA	1	5	NA	1.6666666666666667	1	3.3333333333333335	5	22	1	5	1
1	1	1	1	4	4	4	4	4	4	2	2	2	1	1	2	1	1	1	1	2	2	1	1	1	1	1	1	NA	NA	NA	NA	1	4	NA	1.2	1	4	2	41	5	3	2
4	5	4	4	3	4	3	NA	NA	NA	NA	NA	NA	4	5	5	5	4	4	4	5	4	4	3	5	4	4	3	NA	NA	NA	NA	1	3.3333333333333335	NA	4.2	4.25	NA	NA	37	6	5	2
4	1	1	1	4	4	4	4	4	4	5	5	5	1	1	1	1	1	1	1	1	2	1	1	1	2	1	1	NA	NA	NA	NA	2	4	NA	1.1333333333333333	1.75	4	5	53	6	3	4
4	4	5	5	4	4	5	NA	NA	NA	NA	NA	NA	5	3	4	5	5	3	4	5	4	4	5	4	5	5	4	NA	NA	NA	NA	1	4.333333333333333	NA	4.333333333333333	4.5	NA	NA	39	9	9	4
1	1	2	1	4	3	4	4	4	5	5	5	5	3	2	2	2	2	3	2	4	3	3	2	2	2	2	1	NA	NA	NA	NA	2	3.6666666666666665	NA	2.3333333333333335	1.25	4.333333333333333	5	58	21	3	3
1	1	1	1	4	4	4	NA	NA	NA	NA	NA	NA	2	2	2	4	3	3	2	1	2	2	2	1	2	1	2	NA	NA	NA	NA	2	4	NA	2.066666666666667	1	NA	NA	56	7	4	4
1	1	1	1	4	5	5	NA	NA	NA	NA	NA	NA	2	2	3	2	2	2	3	4	3	4	2	3	2	2	2	NA	NA	NA	NA	1	4.666666666666667	NA	2.533333333333333	1	NA	NA	46	17	3	4
3	NA	NA	2	4	2	4	3	3	5	3	3	4	5	4	4	4	3	4	4	4	4	3	3	4	4	4	3	NA	NA	NA	NA	1	3.3333333333333335	NA	3.8	NA	3.6666666666666665	3.3333333333333335	27	7	7	2
4	4	4	4	5	4	4	5	5	5	4	5	4	2	3	3	2	1	4	1	1	3	4	2	1	1	2	2	NA	NA	NA	NA	2	4.333333333333333	NA	2.1333333333333333	4	5	4.333333333333333	48	11	5	4
1	1	1	1	4	4	4	NA	NA	NA	NA	NA	NA	1	1	1	1	1	1	1	2	2	1	1	1	1	2	1	NA	NA	NA	NA	1	4	NA	1.2	1	NA	NA	53	4	3	4
1	1	1	1	5	5	5	NA	NA	NA	NA	NA	NA	1	1	1	1	1	2	1	4	3	1	1	1	1	1	1	NA	NA	NA	NA	2	5	NA	1.4	1	NA	NA	61	7	3	4
NA	1	1	NA	3	3	3	4	4	4	5	5	5	3	3	3	3	3	3	3	3	3	3	3	3	3	3	3	1	1	3	1	2	3	1.5	3	NA	4	5	64	21	3	4
NA	NA	NA	NA	4	4	4	NA	NA	NA	NA	NA	NA	2	2	1	1	3	3	2	2	1	1	1	1	1	2	1	NA	NA	NA	NA	2	4	NA	1.6	NA	NA	NA	51	14	3	4
1	1	1	1	4	4	4	NA	NA	NA	NA	NA	NA	2	2	2	1	1	1	1	2	2	2	2	2	1	2	2	NA	NA	NA	NA	1	4	NA	1.6666666666666667	1	NA	NA	51	21	3	4
NA	1	NA	NA	5	4	4	5	5	4	4	4	4	2	2	3	2	1	2	2	2	2	1	1	1	1	1	3	1	2	3	2	2	4.333333333333333	2	1.7333333333333334	NA	4.666666666666667	4	44	17	10	4
1	1	1	1	5	5	5	5	5	5	5	5	5	1	1	1	1	1	1	1	1	1	1	1	1	1	1	1	1	1	1	1	1	5	1	1	1	5	5	59	16	2	4
NA	NA	NA	NA	5	5	5	5	4	5	5	5	5	2	1	2	1	1	1	3	2	2	1	1	1	1	1	1	NA	NA	NA	NA	2	5	NA	1.4	NA	4.666666666666667	5	32	3	5	4
1	1	1	1	4	5	5	NA	NA	NA	NA	NA	NA	1	1	1	1	1	1	1	1	1	1	1	1	2	2	1	1	1	1	1	1	4.666666666666667	1	1.1333333333333333	1	NA	NA	31	4	6	4
2	3	2	3	4	4	4	NA	NA	NA	NA	NA	NA	2	1	2	2	1	1	2	1	2	2	1	2	1	1	1	NA	NA	NA	NA	2	4	NA	1.4666666666666666	2.5	NA	NA	55	8	7	4
3	3	2	1	3	3	3	3	4	3	4	4	5	2	3	3	1	2	2	2	1	3	2	1	2	3	1	3	1	1	2	1	2	3	1.25	2.066666666666667	2.25	3.3333333333333335	4.333333333333333	59	21	3	4
4	4	5	4	4	4	4	NA	NA	NA	NA	NA	NA	2	2	4	2	2	2	1	2	2	2	2	1	1	1	1	NA	NA	NA	NA	1	4	NA	1.8	4.25	NA	NA	49	11	17	4
3	1	2	1	4	3	2	NA	NA	NA	NA	NA	NA	4	3	3	4	4	3	2	3	3	2	3	2	2	3	3	NA	NA	NA	NA	1	3	NA	2.933333333333333	1.75	NA	NA	32	7	6	4
1	2	1	1	5	5	5	NA	NA	NA	NA	NA	NA	3	5	5	1	3	1	3	4	5	3	2	1	3	2	4	NA	NA	NA	NA	1	5	NA	3	1.25	NA	NA	24	8	2	2
1	1	1	1	5	5	5	NA	NA	NA	NA	NA	NA	2	2	2	1	1	1	1	1	2	2	1	1	1	1	1	NA	NA	NA	NA	2	5	NA	1.3333333333333333	1	NA	NA	25	3	5	4
5	1	1	1	5	5	5	NA	NA	NA	NA	NA	NA	2	2	2	3	3	3	1	2	3	2	1	1	1	3	2	NA	NA	NA	NA	2	5	NA	2.066666666666667	2	NA	NA	30	11	6	4
NA	NA	NA	NA	4	4	4	3	4	4	4	4	5	3	3	3	3	4	3	2	2	2	2	2	1	2	4	2	NA	NA	NA	NA	2	4	NA	2.533333333333333	NA	3.6666666666666665	4.333333333333333	52	6	6	4
2	1	2	1	4	4	4	4	4	4	4	4	4	1	1	3	2	2	1	1	1	2	1	1	2	1	2	1	NA	NA	NA	NA	1	4	NA	1.4666666666666666	1.5	4	4	30	3	2	3
5	1	1	1	4	4	4	3	4	3	3	3	3	4	3	3	3	3	3	4	3	3	3	3	2	3	3	4	NA	NA	NA	NA	2	4	NA	3.1333333333333333	2	3.3333333333333335	3	43	20	5	4
1	1	1	1	5	5	5	NA	NA	NA	NA	NA	NA	1	3	1	1	2	1	1	2	1	1	1	1	1	1	1	1	1	3	1	1	5	1.5	1.2666666666666666	1	NA	NA	28	6	6	4
1	1	1	1	5	4	5	4	4	4	4	4	4	2	2	2	2	2	2	2	2	4	2	2	2	2	2	2	NA	NA	NA	NA	2	4.666666666666667	NA	2.1333333333333333	1	4	4	45	15	11	4
2	2	2	1	5	5	5	NA	NA	NA	NA	NA	NA	2	2	2	2	2	2	1	1	2	2	1	1	2	2	2	NA	NA	NA	NA	1	5	NA	1.7333333333333334	1.75	NA	NA	42	13	4	4
1	1	1	1	4	4	4	4	4	4	4	4	4	1	2	1	2	1	1	1	1	1	1	1	1	1	1	2	NA	NA	NA	NA	2	4	NA	1.2	1	4	4	60	19	6	4
2	1	2	1	4	5	5	NA	NA	NA	NA	NA	NA	1	3	2	2	2	3	1	3	3	3	2	4	4	3	3	NA	NA	NA	NA	2	4.666666666666667	NA	2.6	1.5	NA	NA	33	10	5	2
1	1	1	1	5	5	5	NA	NA	NA	NA	NA	NA	2	2	2	1	1	1	3	3	3	2	2	1	2	3	2	NA	NA	NA	NA	1	5	NA	2	1	NA	NA	29	8	2	4
1	1	1	1	4	4	4	4	4	3	5	5	5	1	1	1	1	2	2	1	1	2	1	1	1	1	2	1	NA	NA	NA	NA	2	4	NA	1.2666666666666666	1	3.6666666666666665	5	50	6	4	3
1	1	1	1	4	4	4	NA	NA	NA	NA	NA	NA	3	3	3	1	1	2	3	3	3	3	3	2	3	3	3	NA	NA	NA	NA	2	4	NA	2.6	1	NA	NA	33	10	2	4
1	4	1	1	5	5	5	NA	NA	NA	NA	NA	NA	3	3	3	3	4	4	2	1	2	2	2	2	2	2	3	NA	NA	NA	NA	2	5	NA	2.533333333333333	1.75	NA	NA	44	1	2	4
NA	1	1	1	3	3	4	2	2	2	4	4	4	2	2	2	1	1	1	1	1	1	1	1	1	1	2	1	NA	NA	NA	NA	2	3.3333333333333335	NA	1.2666666666666666	NA	2	4	53	16	5	4
1	1	1	1	5	5	5	NA	NA	NA	NA	NA	NA	1	1	1	1	1	1	2	2	2	1	1	1	1	1	1	2	2	2	1	2	5	1.75	1.2	1	NA	NA	54	21	3	4
3	3	1	1	4	4	4	4	4	4	4	4	3	2	2	2	1	1	1	2	2	3	2	1	1	2	1	1	NA	NA	NA	NA	2	4	NA	1.6	2	4	3.6666666666666665	38	5	3	4
2	2	1	3	3	3	3	4	4	4	4	5	4	2	2	1	1	1	1	1	1	1	1	1	2	1	2	2	NA	NA	NA	NA	1	3	NA	1.3333333333333333	2	4	4.333333333333333	40	6	7	2
5	4	4	4	4	4	2	NA	NA	NA	NA	NA	NA	5	5	4	5	5	5	4	5	3	3	4	4	4	3	2	NA	NA	NA	NA	1	3.3333333333333335	NA	4.066666666666666	4.25	NA	NA	33	9	8	2
3	3	1	1	5	5	4	NA	NA	NA	NA	NA	NA	4	3	3	3	3	1	1	3	2	2	3	3	3	4	2	3	1	3	1	1	4.666666666666667	2	2.6666666666666665	2	NA	NA	37	14	7	3
1	1	1	1	5	5	5	NA	NA	NA	NA	NA	NA	1	1	1	1	1	1	1	1	1	1	1	1	1	1	1	5	5	5	5	2	5	5	1	1	NA	NA	35	10	10	4
1	4	1	1	5	5	5	4	4	4	4	4	4	3	2	3	3	3	3	3	3	3	3	3	3	3	3	3	3	3	3	3	1	5	3	2.933333333333333	1.75	4	4	23	2	4	4
1	2	NA	1	4	4	4	NA	NA	NA	NA	NA	NA	2	3	2	1	3	3	2	2	2	2	1	1	2	3	3	NA	NA	NA	NA	2	4	NA	2.1333333333333333	NA	NA	NA	27	2	4	4
5	2	3	5	4	5	4	5	4	5	3	3	4	2	3	3	3	3	5	2	2	5	3	2	5	4	4	5	NA	NA	NA	NA	2	4.333333333333333	NA	3.4	3.75	4.666666666666667	3.3333333333333335	26	8	4	2
1	1	1	1	3	3	3	3	3	3	3	3	3	2	2	2	1	1	1	1	1	1	2	2	2	1	1	1	NA	NA	NA	NA	2	3	NA	1.4	1	3	3	60	21	2	4
3	1	1	1	5	5	5	2	1	2	4	4	4	1	1	1	1	1	1	1	1	1	1	3	1	1	1	1	NA	NA	NA	NA	2	5	NA	1.1333333333333333	1.5	1.6666666666666667	4	36	7	4	4
1	1	1	1	5	5	5	NA	NA	NA	NA	NA	NA	3	2	3	3	3	3	2	3	3	2	2	2	2	3	2	NA	NA	NA	NA	2	5	NA	2.533333333333333	1	NA	NA	59	21	10	4
1	1	2	2	4	3	5	1	1	1	3	3	3	5	5	5	5	5	4	5	5	4	5	5	5	5	5	5	NA	NA	NA	NA	2	4	NA	4.866666666666666	1.5	1	3	45	21	2	4
5	4	2	3	4	5	4	NA	NA	NA	NA	NA	NA	4	4	4	3	5	4	5	5	3	5	5	5	4	4	5	NA	NA	NA	NA	2	4.333333333333333	NA	4.333333333333333	3.5	NA	NA	41	6	9	4
1	1	2	2	4	4	4	3	4	4	4	5	4	2	2	2	2	2	2	2	2	2	2	2	2	2	2	2	NA	NA	NA	NA	2	4	NA	2	1.5	3.6666666666666665	4.333333333333333	44	8	2	1
1	1	1	1	4	4	4	NA	NA	NA	NA	NA	NA	2	1	1	2	1	2	1	1	2	1	1	1	1	1	1	1	1	1	1	2	4	1	1.2666666666666666	1	NA	NA	42	5	2	4
1	1	1	1	4	4	4	5	5	5	5	5	5	3	2	3	1	1	1	1	3	2	2	1	1	3	2	1	NA	NA	NA	NA	2	4	NA	1.8	1	5	5	57	21	2	4
NA	1	1	1	5	5	5	2	2	1	3	4	4	1	1	1	1	1	1	1	1	1	1	2	2	1	1	1	1	1	1	1	2	5	1	1.1333333333333333	NA	1.6666666666666667	3.6666666666666665	41	19	1	4
4	1	3	2	5	5	5	NA	NA	NA	NA	NA	NA	1	1	2	2	2	2	1	2	2	1	1	1	1	1	1	NA	NA	NA	NA	2	5	NA	1.4	2.5	NA	NA	71	16	3	4
1	2	1	2	5	5	5	NA	NA	NA	NA	NA	NA	1	1	1	1	1	1	1	1	1	1	1	1	1	1	1	NA	NA	NA	NA	1	5	NA	1	1.5	NA	NA	58	16	5	2
5	4	4	5	4	5	4	4	4	5	5	4	5	4	4	4	3	4	4	3	4	4	5	5	5	5	5	5	NA	NA	NA	NA	2	4.333333333333333	NA	4.266666666666667	4.5	4.333333333333333	4.666666666666667	52	21	3	4
4	5	4	4	4	4	5	5	4	5	4	5	5	5	4	3	3	5	4	3	3	3	3	4	4	4	3	4	NA	NA	NA	NA	2	4.333333333333333	NA	3.6666666666666665	4.25	4.666666666666667	4.666666666666667	52	21	3	4
1	3	NA	1	5	4	5	5	5	5	5	4	5	3	2	3	3	2	2	4	2	3	3	2	3	2	3	3	NA	NA	NA	NA	2	4.666666666666667	NA	2.6666666666666665	NA	5	4.666666666666667	38	7	5	4
3	3	2	3	4	4	4	NA	NA	NA	NA	NA	NA	2	2	2	2	2	2	2	4	4	2	2	2	1	2	2	1	1	1	2	1	4	1.25	2.2	2.75	NA	NA	70	21	4	2
NA	NA	NA	NA	5	5	4	4	4	4	5	5	5	2	2	2	2	3	3	3	3	2	2	1	1	3	2	2	NA	NA	NA	NA	2	4.666666666666667	NA	2.2	NA	4	5	49	5	2	1
1	1	1	1	5	5	5	NA	NA	NA	NA	NA	NA	2	1	1	1	3	2	1	1	1	1	1	1	1	1	1	NA	NA	NA	NA	2	5	NA	1.2666666666666666	1	NA	NA	47	2	2	4
5	1	1	1	5	5	5	NA	NA	NA	NA	NA	NA	1	1	1	1	1	1	1	1	1	1	1	1	1	1	1	NA	NA	NA	NA	2	5	NA	1	2	NA	NA	35	2	2	4
1	NA	1	NA	4	3	3	2	2	2	2	2	1	4	4	3	3	3	3	4	4	5	4	2	3	4	2	1	NA	NA	NA	NA	2	3.3333333333333335	NA	3.2666666666666666	NA	2	1.6666666666666667	59	11	3	4
1	1	1	1	5	5	5	NA	NA	NA	NA	NA	NA	1	1	1	1	1	1	1	1	1	1	1	1	1	1	1	NA	NA	NA	NA	2	5	NA	1	1	NA	NA	39	16	12	4
2	3	1	1	5	4	5	5	4	5	4	4	3	2	3	2	4	4	4	3	2	3	2	1	2	2	2	3	NA	NA	NA	NA	2	4.666666666666667	NA	2.6	1.75	4.666666666666667	3.6666666666666665	60	21	5	4
1	1	1	1	4	2	3	4	4	4	4	5	5	1	1	1	1	1	1	1	1	1	1	1	1	1	1	1	NA	NA	NA	NA	2	3	NA	1	1	4	4.666666666666667	32	12	3	4
3	3	1	1	4	4	3	NA	NA	NA	NA	NA	NA	2	2	1	1	2	2	1	3	1	1	1	1	2	2	1	NA	NA	NA	NA	2	3.6666666666666665	NA	1.5333333333333334	2	NA	NA	38	1	2	4
1	1	1	1	4	4	4	NA	NA	NA	NA	NA	NA	3	3	4	1	1	1	3	5	4	4	3	2	4	2	1	NA	NA	NA	NA	2	4	NA	2.7333333333333334	1	NA	NA	55	21	3	4
3	4	4	4	4	3	5	3	3	3	4	5	5	4	3	4	4	1	3	5	4	3	4	2	4	4	4	3	4	3	4	4	2	4	3.75	3.466666666666667	3.75	3	4.666666666666667	32	6	4	4
1	1	1	1	4	4	4	NA	NA	NA	NA	NA	NA	2	2	2	2	2	2	2	2	2	2	2	1	2	2	2	1	2	2	1	2	4	1.5	1.9333333333333333	1	NA	NA	70	18	2	4
4	3	2	3	5	5	5	5	5	5	4	4	4	3	2	2	1	1	2	5	5	2	2	2	2	2	3	1	NA	NA	NA	NA	2	5	NA	2.3333333333333335	3	5	4	24	3	7	2
1	1	1	1	4	5	5	4	4	5	2	2	2	2	2	2	2	2	2	1	2	2	2	1	1	1	2	1	NA	NA	NA	NA	2	4.666666666666667	NA	1.6666666666666667	1	4.333333333333333	2	44	11	10	2
2	2	2	1	5	5	5	NA	NA	NA	NA	NA	NA	1	2	1	2	2	2	1	1	1	1	1	1	1	1	1	NA	NA	NA	NA	2	5	NA	1.2666666666666666	1.75	NA	NA	40	6	4	4
3	3	3	3	4	3	3	4	3	3	5	4	5	3	1	2	3	1	2	2	4	3	1	3	3	3	3	3	2	3	2	1	1	3.3333333333333335	2	2.466666666666667	3	3.3333333333333335	4.666666666666667	26	3	10	2
2	1	1	1	5	5	5	NA	NA	NA	NA	NA	NA	2	1	1	1	1	1	1	1	2	1	1	1	1	2	1	NA	NA	NA	NA	2	5	NA	1.2	1.25	NA	NA	27	4	5	4
1	1	1	1	5	5	5	5	4	4	2	2	3	3	1	1	2	3	3	1	1	1	1	1	1	1	1	1	NA	NA	NA	NA	2	5	NA	1.4666666666666666	1	4.333333333333333	2.3333333333333335	69	14	2	4
1	1	1	1	4	4	4	5	4	5	4	5	5	1	1	1	1	1	1	1	1	3	1	1	1	1	1	1	NA	NA	NA	NA	2	4	NA	1.1333333333333333	1	4.666666666666667	4.666666666666667	40	1	4	4
5	5	1	1	4	5	4	4	5	4	4	5	5	1	2	1	1	1	3	1	1	1	1	1	2	2	2	1	1	2	1	1	2	4.333333333333333	1.25	1.4	3	4.333333333333333	4.666666666666667	32	10	5	3
2	1	1	1	5	5	5	NA	NA	NA	NA	NA	NA	3	3	2	2	2	1	1	2	2	2	1	1	1	2	2	NA	NA	NA	NA	2	5	NA	1.8	1.25	NA	NA	39	8	3	4
1	1	1	1	4	4	5	NA	NA	NA	NA	NA	NA	2	3	2	1	2	1	2	1	1	2	1	1	1	2	2	1	3	1	1	1	4.333333333333333	1.5	1.6	1	NA	NA	45	3	4	1
1	5	1	1	5	4	5	5	5	5	3	1	1	3	4	5	1	1	2	4	5	1	3	1	1	4	5	1	NA	NA	NA	NA	2	4.666666666666667	NA	2.7333333333333334	2	5	1.6666666666666667	66	3	2	4
1	1	1	1	4	4	4	4	3	3	4	4	4	2	1	1	1	1	2	1	1	1	2	1	1	1	1	2	NA	NA	NA	NA	2	4	NA	1.2666666666666666	1	3.3333333333333335	4	54	21	6	4
3	1	1	1	5	5	5	NA	NA	NA	NA	NA	NA	1	1	1	1	1	2	1	1	1	1	1	1	1	1	1	NA	NA	NA	NA	2	5	NA	1.0666666666666667	1.5	NA	NA	36	3	4	3
1	1	2	1	5	5	5	NA	NA	NA	NA	NA	NA	1	1	1	1	1	1	1	1	1	1	1	1	1	1	1	NA	NA	NA	NA	2	5	NA	1	1.25	NA	NA	52	5	6	4
3	3	4	3	4	4	4	NA	NA	NA	NA	NA	NA	3	3	3	3	3	3	4	4	3	3	3	2	3	3	3	NA	NA	NA	NA	2	4	NA	3.066666666666667	3.25	NA	NA	44	7	7	4
1	1	1	1	3	4	5	3	3	3	4	4	4	2	2	2	2	2	2	2	2	3	2	2	2	4	3	2	NA	NA	NA	NA	2	4	NA	2.2666666666666666	1	3	4	65	21	4	4
3	1	3	2	4	4	4	4	4	4	4	4	4	1	2	2	1	1	1	1	1	2	2	2	1	3	1	2	2	2	2	2	1	4	2	1.5333333333333334	2.25	4	4	44	3	3	2
2	1	1	2	3	3	3	NA	NA	NA	NA	NA	NA	2	3	2	2	3	1	1	2	2	1	2	2	1	2	2	NA	NA	NA	NA	2	3	NA	1.8666666666666667	1.5	NA	NA	57	21	3	4
1	1	1	1	4	4	3	NA	NA	NA	NA	NA	NA	3	1	2	1	1	1	3	3	2	1	1	1	3	4	1	NA	NA	NA	NA	2	3.6666666666666665	NA	1.8666666666666667	1	NA	NA	26	3	2	4
4	1	1	1	4	5	5	3	2	1	4	4	4	4	3	5	4	3	3	1	5	5	4	4	4	3	5	3	NA	NA	NA	NA	2	4.666666666666667	NA	3.7333333333333334	1.75	2	4	51	1	2	4
2	2	1	2	3	4	4	NA	NA	NA	NA	NA	NA	2	2	2	2	3	2	3	2	3	1	3	3	3	3	3	NA	NA	NA	NA	1	3.6666666666666665	NA	2.466666666666667	1.75	NA	NA	50	3	8	2
1	1	1	1	4	4	4	4	4	3	3	4	4	1	1	1	2	1	1	1	1	2	1	1	1	1	1	1	2	3	3	3	2	4	2.75	1.1333333333333333	1	3.6666666666666665	3.6666666666666665	49	21	2	2
1	3	3	1	4	4	4	4	4	4	4	4	4	2	1	1	1	1	2	1	2	1	2	1	4	1	2	1	NA	NA	NA	NA	2	4	NA	1.5333333333333334	2	4	4	41	15	10	4
1	1	1	1	4	4	4	NA	NA	NA	NA	NA	NA	2	3	2	1	2	2	1	2	2	2	2	1	1	2	1	NA	NA	NA	NA	2	4	NA	1.7333333333333334	1	NA	NA	53	6	3	4
3	1	1	1	5	5	5	5	5	5	5	5	5	1	1	1	2	1	1	1	1	1	1	1	1	1	1	1	4	4	4	4	2	5	4	1.0666666666666667	1.5	5	5	27	4	12	3
3	3	3	3	4	4	4	NA	NA	NA	NA	NA	NA	4	4	4	3	4	3	2	4	3	3	3	4	3	3	3	NA	NA	NA	NA	2	4	NA	3.3333333333333335	3	NA	NA	43	13	6	2
1	1	2	1	3	3	3	2	3	2	5	4	4	5	4	3	4	4	4	3	3	3	3	4	4	4	4	4	NA	NA	NA	NA	1	3	NA	3.7333333333333334	1.25	2.3333333333333335	4.333333333333333	37	10	6	2
1	1	3	1	4	5	5	5	5	5	4	4	5	5	5	5	4	4	5	5	5	5	4	5	4	4	4	4	NA	NA	NA	NA	2	4.666666666666667	NA	4.533333333333333	1.5	5	4.333333333333333	59	11	4	2
1	1	3	1	4	4	4	5	5	5	5	5	4	1	1	1	1	1	2	1	1	1	1	1	2	1	1	1	1	1	1	1	2	4	1	1.1333333333333333	1.5	5	4.666666666666667	31	5	2	3
1	1	1	1	5	5	4	NA	NA	NA	NA	NA	NA	3	3	3	2	2	2	3	3	3	3	2	2	2	3	2	NA	NA	NA	NA	1	4.666666666666667	NA	2.533333333333333	1	NA	NA	33	3	7	1
4	3	2	1	5	5	5	5	5	4	4	5	5	1	2	2	2	1	1	1	3	3	2	1	3	4	4	2	NA	NA	NA	NA	1	5	NA	2.1333333333333333	2.5	4.666666666666667	4.666666666666667	34	4	8	3
1	1	1	1	3	3	3	NA	NA	NA	NA	NA	NA	2	2	2	1	2	2	1	1	2	2	1	2	2	1	2	NA	NA	NA	NA	2	3	NA	1.6666666666666667	1	NA	NA	52	5	2	2
1	1	1	1	5	5	5	5	5	5	4	5	5	1	1	1	1	1	1	1	3	4	1	1	1	1	3	1	1	1	3	1	2	5	1.5	1.4666666666666666	1	5	4.666666666666667	49	4	3	2
1	1	1	1	5	5	5	4	5	4	5	5	5	3	1	1	1	3	1	1	1	3	1	1	1	1	2	1	NA	NA	NA	NA	2	5	NA	1.4666666666666666	1	4.333333333333333	5	69	16	3	2
3	1	1	1	4	4	3	5	4	4	5	5	4	1	1	1	1	1	1	1	1	1	1	1	1	1	1	1	1	1	1	1	1	3.6666666666666665	1	1	1.5	4.333333333333333	4.666666666666667	25	5	3	2
4	4	3	3	3	3	4	NA	NA	NA	NA	NA	NA	3	3	2	2	3	2	3	3	2	3	2	3	3	3	2	NA	NA	NA	NA	1	3.3333333333333335	NA	2.6	3.5	NA	NA	27	5	6	1
1	3	1	1	5	5	5	4	4	4	4	5	4	1	2	3	1	1	2	1	1	1	1	1	2	1	2	1	NA	NA	NA	NA	1	5	NA	1.4	1.5	4	4.333333333333333	26	7	4	3
1	1	1	1	5	5	5	5	5	3	5	5	5	1	1	1	1	1	1	1	3	2	1	3	1	1	1	1	NA	NA	NA	NA	1	5	NA	1.3333333333333333	1	4.333333333333333	5	53	11	3	2
1	1	1	NA	4	4	4	NA	NA	NA	NA	NA	NA	5	4	4	4	4	4	5	5	5	4	5	5	5	5	4	NA	NA	NA	NA	2	4	NA	4.533333333333333	NA	NA	NA	18	3	10	2
4	3	4	3	3	4	4	NA	NA	NA	NA	NA	NA	4	4	4	5	4	4	4	4	4	4	3	3	5	4	4	NA	NA	NA	NA	1	3.6666666666666665	NA	4	3.5	NA	NA	38	8	6	2
2	1	1	1	5	5	5	5	4	4	5	5	5	2	1	2	1	2	2	2	1	1	2	2	2	2	2	1	1	1	3	1	1	5	1.5	1.6666666666666667	1.25	4.333333333333333	5	38	6	4	3
1	2	1	1	3	5	5	NA	NA	NA	NA	NA	NA	2	2	2	2	3	2	1	3	5	1	3	2	2	4	5	NA	NA	NA	NA	1	4.333333333333333	NA	2.6	1.25	NA	NA	28	4	8	1
2	1	1	1	5	5	5	4	4	5	5	5	5	1	1	1	1	1	1	1	1	1	1	1	1	1	1	1	NA	NA	NA	NA	2	5	NA	1	1.25	4.333333333333333	5	50	3	2	3
1	1	1	1	4	3	3	3	3	3	2	3	2	3	3	4	3	3	3	3	3	3	4	3	3	2	3	3	NA	NA	NA	NA	1	3.3333333333333335	NA	3.066666666666667	1	3	2.3333333333333335	42	18	3	2
1	1	2	1	4	4	4	4	4	4	4	4	4	2	1	2	1	1	1	2	2	1	2	1	1	3	3	2	NA	NA	NA	NA	1	4	NA	1.6666666666666667	1.25	4	4	35	11	3	3
2	2	3	3	5	5	5	NA	NA	NA	NA	NA	NA	5	5	5	3	3	4	5	5	4	4	3	5	2	4	4	1	1	1	1	1	5	1	4.066666666666666	2.5	NA	NA	46	21	6	1
2	3	2	2	5	5	5	5	5	4	4	4	4	3	2	2	2	2	3	2	2	2	2	3	2	2	2	2	NA	NA	NA	NA	2	5	NA	2.2	2.25	4.666666666666667	4	31	2	3	3
4	3	4	3	3	3	5	4	5	3	5	5	5	2	2	2	2	2	2	2	2	2	2	2	2	2	2	2	2	2	2	2	2	3.6666666666666665	2	2	3.5	4	5	41	18	3	3
1	1	2	1	5	5	5	NA	NA	NA	NA	NA	NA	1	1	1	1	2	1	1	1	1	1	1	1	1	1	1	NA	NA	NA	NA	2	5	NA	1.0666666666666667	1.25	NA	NA	26	6	4	2
3	3	2	1	5	5	5	5	5	5	5	5	5	1	1	1	1	1	1	2	2	2	1	1	1	1	1	1	NA	NA	NA	NA	1	5	NA	1.2	2.25	5	5	25	5	4	3
3	1	3	1	4	4	4	NA	NA	NA	NA	NA	NA	2	2	2	2	2	2	2	2	3	2	2	2	2	2	2	1	1	1	1	2	4	1	2.066666666666667	2	NA	NA	65	21	7	2
1	5	1	1	5	5	5	NA	NA	NA	NA	NA	NA	1	1	1	1	1	1	1	1	1	1	1	1	1	1	1	1	1	1	1	1	5	1	1	2	NA	NA	56	18	2	1
4	3	4	4	5	5	4	5	4	5	4	5	5	5	3	3	3	4	2	5	4	4	4	3	5	4	3	4	5	4	4	3	1	4.666666666666667	4	3.7333333333333334	3.75	4.666666666666667	4.666666666666667	43	6	4	2
3	3	1	1	5	5	5	NA	NA	NA	NA	NA	NA	2	2	1	1	2	2	1	1	2	1	1	1	2	4	3	NA	NA	NA	NA	2	5	NA	1.7333333333333334	2	NA	NA	25	3	5	2
1	1	1	NA	4	5	4	NA	NA	NA	NA	NA	NA	4	4	4	3	3	3	2	3	4	3	2	2	2	4	2	NA	NA	NA	NA	2	4.333333333333333	NA	3	NA	NA	NA	35	5	5	1
1	1	NA	1	5	5	5	5	4	4	5	5	5	2	2	2	1	1	1	2	2	2	2	1	1	2	1	2	NA	NA	NA	NA	1	5	NA	1.6	NA	4.333333333333333	5	48	19	7	3
1	1	2	1	5	5	5	5	5	5	5	5	4	3	3	3	1	2	3	2	2	2	2	2	2	2	1	2	1	1	2	1	1	5	1.25	2.1333333333333333	1.25	5	4.666666666666667	31	5	4	3
3	4	3	2	3	3	3	NA	NA	NA	NA	NA	NA	2	1	1	1	3	1	1	1	2	1	1	2	1	3	1	NA	NA	NA	NA	1	3	NA	1.4666666666666666	3	NA	NA	48	21	5	2
1	NA	1	1	4	5	5	5	4	4	5	5	5	1	1	1	1	1	1	1	2	2	1	1	1	1	1	1	NA	NA	NA	NA	2	4.666666666666667	NA	1.1333333333333333	NA	4.333333333333333	5	35	4	3	2
1	1	1	1	3	3	3	NA	NA	NA	NA	NA	NA	3	2	3	3	3	2	3	3	2	2	2	2	2	1	1	NA	NA	NA	NA	2	3	NA	2.2666666666666666	1	NA	NA	28	6	2	3
3	2	2	1	5	5	5	5	5	5	4	4	4	1	1	1	1	1	1	1	1	1	1	1	1	1	1	1	NA	NA	NA	NA	2	5	NA	1	2	5	4	41	15	7	2
1	5	1	1	5	5	5	NA	NA	NA	NA	NA	NA	5	5	5	3	4	4	5	3	4	5	5	5	5	5	5	NA	NA	NA	NA	1	5	NA	4.533333333333333	2	NA	NA	37	21	3	3
1	1	1	1	5	4	5	5	4	4	3	4	3	2	2	2	1	1	2	1	1	2	2	2	1	1	2	1	NA	NA	NA	NA	1	4.666666666666667	NA	1.5333333333333334	1	4.333333333333333	3.3333333333333335	50	21	3	1
1	1	1	1	5	5	5	NA	NA	NA	NA	NA	NA	1	1	1	1	1	1	1	1	2	1	1	1	1	1	1	NA	NA	NA	NA	1	5	NA	1.0666666666666667	1	NA	NA	71	19	4	1
2	3	2	1	3	4	2	NA	NA	NA	NA	NA	NA	1	2	4	4	5	3	2	2	3	4	4	3	2	4	2	NA	NA	NA	NA	1	3	NA	3	2	NA	NA	53	16	8	2
1	1	1	1	5	5	5	4	4	4	4	5	5	2	1	2	1	2	2	2	3	3	2	1	2	1	4	2	NA	NA	NA	NA	1	5	NA	2	1	4	4.666666666666667	40	20	5	2
1	1	1	1	4	5	5	5	5	5	5	4	3	1	1	1	5	2	2	1	1	1	1	2	1	1	1	1	NA	NA	NA	NA	1	4.666666666666667	NA	1.4666666666666666	1	5	4	44	5	7	2
3	3	3	1	5	4	3	NA	NA	NA	NA	NA	NA	4	3	4	2	2	2	3	4	4	4	3	4	3	5	3	NA	NA	NA	NA	1	4	NA	3.3333333333333335	2.5	NA	NA	36	11	4	3
2	2	2	1	3	3	3	2	2	1	3	3	3	2	2	2	1	2	2	1	2	2	2	1	1	1	2	2	NA	NA	NA	NA	2	3	NA	1.6666666666666667	1.75	1.6666666666666667	3	52	5	3	2
1	1	1	1	4	4	4	3	2	2	2	2	2	4	4	3	1	1	1	4	5	5	3	2	1	4	3	4	NA	NA	NA	NA	2	4	NA	3	1	2.3333333333333335	2	45	1	4	2
1	1	1	1	5	5	5	4	4	4	4	5	4	2	1	1	1	1	1	1	3	2	1	2	1	2	3	2	NA	NA	NA	NA	1	5	NA	1.6	1	4	4.333333333333333	40	15	2	2
1	1	1	1	3	3	3	4	4	4	4	4	4	4	2	2	2	2	2	2	3	2	2	3	2	4	2	4	4	3	4	3	1	3	3.5	2.533333333333333	1	4	4	19	2	4	1
1	1	1	1	5	5	5	NA	NA	NA	NA	NA	NA	1	1	2	1	1	2	1	1	2	1	1	1	1	2	2	1	1	1	1	1	5	1	1.3333333333333333	1	NA	NA	35	5	5	1
1	1	1	1	3	3	3	NA	NA	NA	NA	NA	NA	2	2	2	2	2	2	2	1	2	3	2	2	1	2	2	NA	NA	NA	NA	2	3	NA	1.9333333333333333	1	NA	NA	60	19	4	1
1	1	1	2	4	4	4	4	4	4	3	4	4	1	1	1	1	2	1	1	1	2	1	1	1	1	1	1	NA	NA	NA	NA	1	4	NA	1.1333333333333333	1.25	4	3.6666666666666665	48	21	3	1
NA	1	1	NA	4	4	4	NA	NA	NA	NA	NA	NA	1	1	1	1	2	1	1	1	2	1	1	1	1	1	1	NA	NA	NA	NA	1	4	NA	1.1333333333333333	NA	NA	NA	40	1	2	3
1	5	1	1	5	5	5	NA	NA	NA	NA	NA	NA	1	1	1	1	1	1	1	1	1	1	1	1	1	1	1	NA	NA	NA	NA	2	5	NA	1	2	NA	NA	44	2	1	2
4	2	4	3	5	5	4	5	5	5	5	5	4	1	4	3	5	3	3	1	2	1	3	4	5	4	2	2	1	4	4	4	1	4.666666666666667	3.25	2.8666666666666667	3.25	5	4.666666666666667	38	11	6	2
1	1	1	1	4	4	4	4	4	4	4	4	4	2	3	2	3	2	4	2	2	3	4	3	2	4	4	4	4	3	3	4	2	4	3.5	2.933333333333333	1	4	4	31	10	3	2
3	3	3	3	4	3	4	3	3	3	4	4	5	2	2	2	2	2	2	3	2	2	3	2	3	3	3	3	2	2	4	3	2	3.6666666666666665	2.75	2.4	3	3	4.333333333333333	33	6	7	3
3	2	1	1	5	5	5	5	5	5	5	5	5	2	2	1	1	1	1	1	2	1	2	1	1	1	1	3	NA	NA	NA	NA	2	5	NA	1.4	1.75	5	5	55	18	5	2
1	1	2	1	4	4	4	NA	NA	NA	NA	NA	NA	2	1	2	2	2	2	2	2	2	2	1	1	1	1	2	NA	NA	NA	NA	1	4	NA	1.6666666666666667	1.25	NA	NA	56	21	8	3
3	4	1	1	4	4	4	NA	NA	NA	NA	NA	NA	3	3	2	4	3	3	2	3	3	3	3	2	3	3	3	NA	NA	NA	NA	2	4	NA	2.8666666666666667	2.25	NA	NA	56	8	3	3
NA	NA	NA	NA	4	5	5	NA	NA	NA	NA	NA	NA	3	4	4	3	4	4	3	4	4	3	3	2	3	4	4	3	1	1	3	1	4.666666666666667	2	3.466666666666667	NA	NA	NA	52	16	3	2
2	1	2	1	5	5	5	5	5	5	5	5	5	1	1	1	1	1	1	2	1	1	1	1	1	1	1	2	NA	NA	NA	NA	1	5	NA	1.1333333333333333	1.5	5	5	55	13	5	2
3	1	1	1	5	5	5	4	4	4	5	5	5	1	1	1	2	2	2	1	1	1	1	1	1	1	1	1	NA	NA	NA	NA	1	5	NA	1.2	1.5	4	5	30	9	6	3
2	3	3	1	3	3	5	4	4	3	4	5	5	4	5	5	5	5	5	3	4	5	5	3	3	5	5	5	NA	NA	NA	NA	2	3.6666666666666665	NA	4.466666666666667	2.25	3.6666666666666665	4.666666666666667	33	5	8	3
1	1	1	1	4	4	4	NA	NA	NA	NA	NA	NA	2	2	2	2	1	2	2	1	2	2	1	2	2	2	1	NA	NA	NA	NA	1	4	NA	1.7333333333333334	1	NA	NA	32	6	4	3
1	1	1	1	5	5	5	5	4	4	4	4	4	3	2	3	1	1	1	1	1	1	1	2	2	1	1	1	1	1	2	1	2	5	1.25	1.4666666666666666	1	4.333333333333333	4	54	7	6	3
3	1	2	1	5	5	5	NA	NA	NA	NA	NA	NA	2	1	2	2	2	2	2	3	3	4	2	2	3	2	3	NA	NA	NA	NA	1	5	NA	2.3333333333333335	1.75	NA	NA	31	10	5	1
1	1	1	1	4	5	5	4	5	4	2	3	3	2	1	2	1	1	1	3	2	3	2	1	1	1	2	3	1	1	3	1	2	4.666666666666667	1.5	1.7333333333333334	1	4.333333333333333	2.6666666666666665	37	16	6	2
2	2	1	1	5	5	5	4	2	3	3	3	3	3	4	3	2	1	2	2	2	1	2	2	1	1	1	1	NA	NA	NA	NA	2	5	NA	1.8666666666666667	1.5	3	3	28	2	6	2
3	1	1	1	3	2	2	NA	NA	NA	NA	NA	NA	3	2	2	1	4	2	2	1	2	3	2	2	3	2	2	NA	NA	NA	NA	2	2.3333333333333335	NA	2.2	1.5	NA	NA	63	17	4	2
4	1	1	2	4	4	5	4	4	3	4	4	4	3	2	1	1	2	3	1	1	2	2	1	1	2	2	2	NA	NA	NA	NA	1	4.333333333333333	NA	1.7333333333333334	2	3.6666666666666665	4	44	7	4	1
5	1	5	1	5	2	3	4	4	4	4	4	4	3	4	4	4	4	3	3	2	3	3	3	2	2	3	4	2	4	2	2	1	3.3333333333333335	2.5	3.1333333333333333	3	4	4	41	4	7	2
2	3	1	1	5	5	5	NA	NA	NA	NA	NA	NA	2	1	1	1	2	2	1	1	1	1	2	1	1	1	1	NA	NA	NA	NA	2	5	NA	1.2666666666666666	1.75	NA	NA	27	4	7	2
4	4	4	4	4	4	4	5	5	5	4	5	4	1	1	1	1	1	1	3	1	4	1	1	1	1	3	1	NA	NA	NA	NA	2	4	NA	1.4666666666666666	4	5	4.333333333333333	35	6	6	3
1	1	1	1	3	3	4	5	4	5	3	5	4	1	1	1	1	1	1	1	1	1	1	1	1	1	1	1	NA	NA	NA	NA	1	3.3333333333333335	NA	1	1	4.666666666666667	4	20	2	5	2
2	2	2	2	3	3	3	NA	NA	NA	NA	NA	NA	1	1	1	1	1	1	1	2	3	1	1	1	1	1	1	NA	NA	NA	NA	2	3	NA	1.2	2	NA	NA	23	2	7	2
4	2	3	3	4	4	4	NA	NA	NA	NA	NA	NA	4	3	4	4	3	4	3	4	2	3	4	4	4	4	3	NA	NA	NA	NA	1	4	NA	3.533333333333333	3	NA	NA	29	10	6	3
1	1	1	1	5	5	5	NA	NA	NA	NA	NA	NA	2	2	3	2	3	2	1	3	4	2	2	2	2	4	2	1	1	1	1	2	5	1	2.4	1	NA	NA	26	3	3	2
1	1	1	1	4	4	4	NA	NA	NA	NA	NA	NA	3	2	2	3	2	3	3	3	3	3	2	3	3	3	3	NA	NA	NA	NA	1	4	NA	2.7333333333333334	1	NA	NA	56	16	6	1
2	NA	NA	NA	5	5	5	4	4	4	4	5	5	2	1	1	1	1	1	2	1	2	1	1	1	1	1	1	NA	NA	NA	NA	2	5	NA	1.2	NA	4	4.666666666666667	46	11	5	2
4	4	3	4	4	5	4	NA	NA	NA	NA	NA	NA	1	2	4	2	3	2	3	4	3	4	2	4	3	3	3	NA	NA	NA	NA	1	4.333333333333333	NA	2.8666666666666667	3.75	NA	NA	34	9	8	2
3	3	2	2	4	4	4	NA	NA	NA	NA	NA	NA	3	3	3	3	2	3	3	4	3	3	2	2	3	3	3	NA	NA	NA	NA	2	4	NA	2.8666666666666667	2.5	NA	NA	53	11	8	1
1	1	1	1	4	3	4	4	4	4	3	3	3	3	3	3	1	2	2	3	3	3	2	3	3	4	4	2	NA	NA	NA	NA	2	3.6666666666666665	NA	2.7333333333333334	1	4	3	24	3	2	1
1	1	1	1	5	5	5	NA	NA	NA	NA	NA	NA	2	3	2	1	3	1	2	4	4	2	2	2	3	3	3	NA	NA	NA	NA	2	5	NA	2.466666666666667	1	NA	NA	36	3	5	2
NA	NA	1	1	5	5	4	5	5	4	5	5	5	3	2	2	2	3	2	5	3	5	3	3	3	4	3	2	NA	NA	NA	NA	1	4.666666666666667	NA	3	NA	4.666666666666667	5	22	4	4	3
2	1	1	1	4	4	5	5	5	4	3	3	3	2	2	2	2	2	1	1	1	3	1	1	1	1	2	1	NA	NA	NA	NA	1	4.333333333333333	NA	1.5333333333333334	1.25	4.666666666666667	3	29	9	5	2
1	1	1	1	4	3	3	3	3	3	3	3	3	3	2	2	3	3	3	1	2	2	2	1	1	2	2	2	NA	NA	NA	NA	2	3.3333333333333335	NA	2.066666666666667	1	3	3	46	9	2	1
4	1	1	1	5	5	5	NA	NA	NA	NA	NA	NA	1	1	1	2	1	2	2	1	1	1	2	1	1	1	1	1	2	2	1	2	5	1.5	1.2666666666666666	1.75	NA	NA	39	12	6	3
2	1	1	2	5	5	5	5	5	5	4	5	5	1	1	1	2	1	1	1	1	1	2	2	1	1	1	1	NA	NA	NA	NA	1	5	NA	1.2	1.5	5	4.666666666666667	37	6	6	3
2	3	3	2	4	5	5	NA	NA	NA	NA	NA	NA	2	3	2	1	2	1	3	2	3	2	2	1	2	2	2	NA	NA	NA	NA	1	4.666666666666667	NA	2	2.5	NA	NA	32	11	4	2
1	1	1	1	5	5	5	5	4	4	4	5	5	2	2	2	1	1	1	1	1	1	2	1	1	1	2	2	NA	NA	NA	NA	2	5	NA	1.4	1	4.333333333333333	4.666666666666667	49	5	5	2
1	1	1	1	4	4	4	NA	NA	NA	NA	NA	NA	1	2	1	1	1	1	2	1	1	1	1	1	1	2	1	NA	NA	NA	NA	1	4	NA	1.2	1	NA	NA	52	1	3	2
1	1	NA	NA	4	5	5	NA	NA	NA	NA	NA	NA	2	1	2	1	2	2	1	1	2	1	1	1	1	2	2	NA	NA	NA	NA	2	4.666666666666667	NA	1.4666666666666666	NA	NA	NA	39	11	3	1
3	1	2	3	3	3	3	NA	NA	NA	NA	NA	NA	3	3	2	2	2	3	4	3	2	3	3	4	3	3	2	NA	NA	NA	NA	2	3	NA	2.8	2.25	NA	NA	29	4	3	1
1	1	2	NA	5	5	5	5	5	5	5	4	5	1	1	1	1	2	2	2	1	2	1	1	1	1	1	1	NA	NA	NA	NA	2	5	NA	1.2666666666666666	NA	5	4.666666666666667	25	3	7	2
4	3	1	2	4	4	4	4	4	4	4	4	4	3	2	2	1	2	2	1	3	2	2	1	1	1	1	1	1	1	1	1	1	4	1	1.6666666666666667	2.5	4	4	24	3	8	2
2	2	3	1	5	5	5	NA	NA	NA	NA	NA	NA	2	2	2	2	1	1	1	2	2	2	2	2	1	2	2	NA	NA	NA	NA	2	5	NA	1.7333333333333334	2	NA	NA	38	7	5	2
1	1	1	1	5	5	5	5	5	4	3	4	2	2	2	2	1	1	1	1	2	3	3	1	1	1	1	3	1	4	2	1	2	5	2	1.6666666666666667	1	4.666666666666667	3	60	11	5	2
3	3	1	1	5	5	5	NA	NA	NA	NA	NA	NA	1	1	1	1	1	1	1	1	1	1	1	1	1	1	1	NA	NA	NA	NA	1	5	NA	1	2	NA	NA	40	8	4	3
4	4	4	1	4	4	4	4	4	4	4	4	4	1	1	1	1	1	1	1	1	1	1	1	1	1	1	1	1	1	5	1	2	4	2	1	3.25	4	4	18	2	4	3
3	1	1	1	5	5	5	NA	NA	NA	NA	NA	NA	2	2	2	2	2	2	1	2	2	1	2	1	1	2	2	NA	NA	NA	NA	2	5	NA	1.7333333333333334	1.5	NA	NA	33	6	6	3
NA	NA	NA	1	3	3	3	NA	NA	NA	NA	NA	NA	3	3	3	3	3	3	3	3	3	3	3	3	3	3	3	NA	NA	NA	NA	1	3	NA	3	NA	NA	NA	43	4	3	3
1	1	1	1	5	5	5	5	4	5	5	5	5	1	1	1	1	2	1	1	1	2	1	1	1	2	1	1	NA	NA	NA	NA	2	5	NA	1.2	1	4.666666666666667	5	28	6	4	3
2	2	2	2	4	5	5	NA	NA	NA	NA	NA	NA	1	2	2	2	2	2	2	2	3	2	2	1	2	2	2	NA	NA	NA	NA	1	4.666666666666667	NA	1.9333333333333333	2	NA	NA	35	17	8	3
2	2	2	2	4	4	4	4	4	4	5	5	5	3	2	2	2	3	2	3	2	3	3	3	3	3	4	1	2	1	4	1	2	4	2	2.6	2	4	5	29	6	3	3
1	1	1	1	4	4	4	NA	NA	NA	NA	NA	NA	1	1	1	1	1	1	1	1	1	1	1	1	1	1	1	NA	NA	NA	NA	1	4	NA	1	1	NA	NA	39	9	4	1
1	1	1	1	4	4	4	4	4	4	5	5	4	1	1	2	2	2	1	1	2	2	2	2	2	1	1	1	NA	NA	NA	NA	1	4	NA	1.5333333333333334	1	4	4.666666666666667	34	8	4	1
2	1	NA	1	3	1	2	NA	NA	NA	NA	NA	NA	1	1	2	1	1	1	1	3	1	1	1	2	2	1	1	NA	NA	NA	NA	1	2	NA	1.3333333333333333	NA	NA	NA	23	1	3	1
1	3	3	1	5	3	4	5	5	4	4	5	4	1	1	1	1	1	1	1	2	2	1	1	1	1	2	1	NA	NA	NA	NA	1	4	NA	1.2	2	4.666666666666667	4.333333333333333	47	13	4	2
1	1	1	1	5	5	5	NA	NA	NA	NA	NA	NA	1	1	3	1	1	1	4	5	3	3	1	1	1	1	1	NA	NA	NA	NA	1	5	NA	1.8666666666666667	1	NA	NA	22	5	3	3
3	4	4	3	4	4	3	4	3	4	4	4	3	3	4	5	4	3	4	2	3	3	3	4	3	3	4	4	1	3	3	4	1	3.6666666666666665	2.75	3.466666666666667	3.5	3.6666666666666665	3.6666666666666665	26	5	2	1
4	NA	1	1	5	5	5	NA	NA	NA	NA	NA	NA	1	1	1	1	1	1	1	1	1	1	1	1	1	1	1	NA	NA	NA	NA	2	5	NA	1	NA	NA	NA	22	4	3	3
3	3	4	1	5	5	5	5	5	5	5	5	5	4	2	3	3	2	3	4	3	5	3	2	2	4	2	4	NA	NA	NA	NA	1	5	NA	3.066666666666667	2.75	5	5	45	6	6	1
1	1	1	1	4	4	4	4	4	4	4	4	4	4	4	4	3	3	3	4	4	4	3	2	3	3	4	4	NA	NA	NA	NA	1	4	NA	3.466666666666667	1	4	4	30	4	2	2
2	2	3	2	4	4	5	NA	NA	NA	NA	NA	NA	1	2	1	2	2	2	4	2	3	1	1	2	2	2	1	NA	NA	NA	NA	2	4.333333333333333	NA	1.8666666666666667	2.25	NA	NA	29	6	6	3
5	5	NA	NA	5	5	5	NA	NA	NA	NA	NA	NA	3	4	4	1	1	2	4	4	3	5	1	1	2	4	4	2	1	2	1	2	5	1.5	2.8666666666666667	NA	NA	NA	31	1	4	3
3	2	1	1	5	5	5	NA	NA	NA	NA	NA	NA	2	2	4	1	2	1	1	2	3	3	2	2	1	2	1	NA	NA	NA	NA	2	5	NA	1.9333333333333333	1.75	NA	NA	57	21	3	3
NA	NA	NA	NA	4	3	4	3	2	3	3	4	4	1	1	1	1	1	1	3	1	1	1	1	1	1	1	1	NA	NA	NA	NA	1	3.6666666666666665	NA	1.1333333333333333	NA	2.6666666666666665	3.6666666666666665	40	4	3	1
4	NA	NA	NA	5	5	5	NA	NA	NA	NA	NA	NA	3	3	3	3	3	3	3	3	3	3	3	3	4	2	3	NA	NA	NA	NA	2	5	NA	3	NA	NA	NA	45	21	7	1
1	1	1	1	5	5	5	5	5	5	5	5	5	2	1	1	1	1	1	1	1	1	1	1	1	1	1	2	1	1	1	1	2	5	1	1.1333333333333333	1	5	5	44	7	7	1
3	4	2	1	5	5	4	5	5	4	5	5	5	2	5	1	1	1	1	2	3	4	2	1	2	1	2	1	NA	NA	NA	NA	1	4.666666666666667	NA	1.9333333333333333	2.5	4.666666666666667	5	36	11	5	3
2	3	3	4	4	4	5	5	4	4	3	4	4	4	4	4	4	5	4	4	4	4	5	4	4	5	4	4	NA	NA	NA	NA	2	4.333333333333333	NA	4.2	3	4.333333333333333	3.6666666666666665	49	4	3	2
3	3	3	3	3	3	4	4	4	4	4	4	4	2	2	2	1	1	1	2	3	4	1	2	1	1	1	2	NA	NA	NA	NA	1	3.3333333333333335	NA	1.7333333333333334	3	4	4	23	5	4	2
2	2	2	1	5	5	4	NA	NA	NA	NA	NA	NA	1	1	2	1	2	1	2	1	3	1	1	1	1	2	2	NA	NA	NA	NA	1	4.666666666666667	NA	1.4666666666666666	1.75	NA	NA	50	14	3	1
1	1	1	1	5	5	5	NA	NA	NA	NA	NA	NA	2	2	2	1	1	1	1	1	2	2	2	2	1	1	1	NA	NA	NA	NA	1	5	NA	1.4666666666666666	1	NA	NA	63	1	3	2
1	1	1	1	4	4	4	NA	NA	NA	NA	NA	NA	1	1	1	1	1	1	1	1	1	1	1	1	1	1	1	NA	NA	NA	NA	2	4	NA	1	1	NA	NA	60	5	2	3
3	2	1	1	4	4	4	4	4	4	3	4	4	2	2	2	2	2	2	2	1	2	1	1	4	1	2	1	NA	NA	NA	NA	2	4	NA	1.8	1.75	4	3.6666666666666665	30	5	5	3
2	2	1	1	5	5	4	NA	NA	NA	NA	NA	NA	1	1	1	1	1	1	1	1	2	1	1	1	1	1	1	NA	NA	NA	NA	1	4.666666666666667	NA	1.0666666666666667	1.5	NA	NA	43	8	5	3
1	1	4	1	3	3	3	5	5	4	4	5	5	1	1	1	2	1	1	2	1	2	1	1	1	1	1	1	1	1	4	1	1	3	1.75	1.2	1.75	4.666666666666667	4.666666666666667	26	8	4	3
2	1	1	1	5	5	5	5	4	3	4	4	4	1	1	1	1	1	1	1	1	1	1	1	1	1	1	1	1	1	1	1	1	5	1	1	1.25	4	4	57	20	3	2
1	1	1	1	5	5	5	4	3	4	4	5	4	1	1	1	1	1	1	1	1	1	1	1	1	1	1	1	NA	NA	NA	NA	1	5	NA	1	1	3.6666666666666665	4.333333333333333	57	14	4	3
1	1	1	1	4	4	4	NA	NA	NA	NA	NA	NA	1	1	1	2	2	2	1	2	1	1	2	2	2	2	1	NA	NA	NA	NA	2	4	NA	1.5333333333333334	1	NA	NA	58	3	3	2
1	1	1	1	5	1	5	NA	NA	NA	NA	NA	NA	1	1	3	1	2	1	1	1	1	1	2	1	1	1	1	NA	NA	NA	NA	2	3.6666666666666665	NA	1.2666666666666666	1	NA	NA	61	7	2	2
1	1	2	1	4	4	5	4	4	3	4	5	4	2	1	1	1	2	1	1	1	1	1	2	1	1	2	1	NA	NA	NA	NA	1	4.333333333333333	NA	1.2666666666666666	1.25	3.6666666666666665	4.333333333333333	33	6	4	2
1	3	3	3	5	5	5	NA	NA	NA	NA	NA	NA	2	2	2	1	1	2	4	2	2	2	1	2	1	1	2	NA	NA	NA	NA	1	5	NA	1.8	2.5	NA	NA	25	4	5	2
1	1	1	1	4	4	4	NA	NA	NA	NA	NA	NA	1	1	2	2	2	2	1	1	2	1	2	2	2	1	1	NA	NA	NA	NA	1	4	NA	1.5333333333333334	1	NA	NA	52	3	3	3
2	2	3	2	4	4	4	4	4	4	3	4	3	2	2	2	2	2	2	2	1	1	1	1	4	2	1	1	NA	NA	NA	NA	2	4	NA	1.7333333333333334	2.25	4	3.3333333333333335	31	6	7	3
2	1	1	1	5	4	4	NA	NA	NA	NA	NA	NA	2	2	2	2	1	2	1	1	1	1	1	2	1	1	1	NA	NA	NA	NA	2	4.333333333333333	NA	1.4	1.25	NA	NA	34	8	6	3
1	1	1	1	2	2	2	NA	NA	NA	NA	NA	NA	1	1	1	1	1	1	1	1	1	1	1	1	1	1	1	NA	NA	NA	NA	1	2	NA	1	1	NA	NA	26	5	6	3
3	4	3	4	5	4	4	5	5	4	5	5	4	2	2	2	1	1	1	1	1	4	2	1	4	2	1	1	NA	NA	NA	NA	2	4.333333333333333	NA	1.7333333333333334	3.5	4.666666666666667	4.666666666666667	38	6	6	3
1	1	1	1	4	4	4	NA	NA	NA	NA	NA	NA	1	1	1	1	1	1	1	1	1	1	1	1	1	1	1	NA	NA	NA	NA	1	4	NA	1	1	NA	NA	59	13	3	2
2	2	1	1	3	3	3	2	4	3	4	3	3	3	3	2	2	2	3	2	4	3	1	3	2	2	2	1	3	1	3	2	2	3	2.25	2.3333333333333335	1.5	3	3.3333333333333335	55	21	3	1
3	1	1	1	4	4	4	NA	NA	NA	NA	NA	NA	5	5	5	2	2	1	5	5	5	5	2	3	4	5	4	NA	NA	NA	NA	1	4	NA	3.8666666666666667	1.5	NA	NA	58	21	4	2
2	1	1	1	5	5	5	NA	NA	NA	NA	NA	NA	1	2	1	2	2	1	1	2	1	1	1	1	1	1	1	NA	NA	NA	NA	2	5	NA	1.2666666666666666	1.25	NA	NA	40	8	5	1
1	1	1	1	4	4	4	4	5	3	3	4	3	3	3	3	2	2	2	2	4	4	3	3	2	1	3	2	2	1	1	2	2	4	1.5	2.6	1	4	3.3333333333333335	22	2	5	3
3	4	5	3	3	5	4	NA	NA	NA	NA	NA	NA	3	4	4	5	3	3	5	4	3	4	2	5	2	4	3	NA	NA	NA	NA	1	4	NA	3.6	3.75	NA	NA	25	6	7	3
1	2	1	1	4	4	4	NA	NA	NA	NA	NA	NA	1	1	1	1	1	1	1	1	1	1	1	1	1	1	1	1	1	1	1	2	4	1	1	1.25	NA	NA	27	5	13	1
1	1	1	1	4	4	4	NA	NA	NA	NA	NA	NA	2	1	1	1	2	2	1	3	1	1	1	1	1	1	1	1	1	1	1	1	4	1	1.3333333333333333	1	NA	NA	48	11	4	2
2	1	1	1	5	5	5	5	5	5	5	5	5	3	3	3	1	1	1	3	3	3	2	1	1	1	2	1	NA	NA	NA	NA	1	5	NA	1.9333333333333333	1.25	5	5	39	11	6	3
NA	NA	NA	NA	4	4	4	NA	NA	NA	NA	NA	NA	1	1	1	1	2	2	1	1	1	1	1	1	1	1	1	NA	NA	NA	NA	2	4	NA	1.1333333333333333	NA	NA	NA	40	9	7	1
2	3	2	2	5	5	5	5	5	5	5	5	5	1	1	1	1	1	1	1	1	4	1	1	1	1	2	1	NA	NA	NA	NA	1	5	NA	1.2666666666666666	2.25	5	5	35	11	6	3
4	1	3	1	4	5	5	5	5	5	4	4	5	1	1	2	1	1	1	1	1	1	1	1	1	1	1	1	NA	NA	NA	NA	1	4.666666666666667	NA	1.0666666666666667	2.25	5	4.333333333333333	47	11	5	2
1	1	1	1	5	5	5	5	5	5	5	5	4	3	1	1	2	1	2	1	2	1	1	1	1	1	1	1	NA	NA	NA	NA	2	5	NA	1.3333333333333333	1	5	4.666666666666667	44	9	7	3
NA	NA	1	NA	5	5	5	NA	NA	NA	NA	NA	NA	3	3	3	2	2	2	4	4	4	3	3	2	3	4	3	NA	NA	NA	NA	1	5	NA	3	NA	NA	NA	46	4	11	2
3	3	1	4	3	3	4	4	3	4	4	3	4	4	2	2	4	2	2	3	3	2	2	2	3	2	3	2	NA	NA	NA	NA	2	3.3333333333333335	NA	2.533333333333333	2.75	3.6666666666666665	3.6666666666666665	51	7	4	1
1	1	1	1	4	4	4	4	4	4	4	3	3	2	2	2	2	2	2	2	1	1	1	1	1	1	3	2	NA	NA	NA	NA	2	4	NA	1.6666666666666667	1	4	3.3333333333333335	46	9	3	2
3	3	3	3	4	4	4	NA	NA	NA	NA	NA	NA	2	2	2	1	1	2	2	1	2	1	1	2	1	3	1	NA	NA	NA	NA	1	4	NA	1.6	3	NA	NA	42	11	2	2
4	3	3	1	2	3	4	NA	NA	NA	NA	NA	NA	5	5	4	3	4	4	3	4	3	4	3	4	3	5	4	5	3	4	3	1	3	3.75	3.8666666666666667	2.75	NA	NA	35	6	4	2
1	1	2	1	5	5	5	5	5	5	5	5	5	1	1	2	1	2	3	2	2	2	2	1	1	1	1	1	NA	NA	NA	NA	2	5	NA	1.5333333333333334	1.25	5	5	42	5	3	2
4	4	2	1	5	5	5	NA	NA	NA	NA	NA	NA	3	4	3	3	3	4	4	4	3	3	2	2	2	4	4	NA	NA	NA	NA	2	5	NA	3.2	2.75	NA	NA	25	4	2	3
1	2	2	1	5	5	5	NA	NA	NA	NA	NA	NA	1	1	1	1	1	1	1	1	2	1	1	1	1	1	1	NA	NA	NA	NA	1	5	NA	1.0666666666666667	1.5	NA	NA	41	4	11	2
1	1	1	1	4	4	4	3	3	3	3	3	3	1	1	1	1	1	1	1	1	1	1	1	1	1	1	1	1	1	1	1	1	4	1	1	1	3	3	53	4	3	1
2	2	2	5	3	3	3	3	3	3	3	2	3	3	3	3	4	3	2	3	2	3	2	4	2	4	4	3	NA	NA	NA	NA	1	3	NA	3	2.75	3	2.6666666666666665	29	4	4	2
3	NA	NA	2	4	5	4	NA	NA	NA	NA	NA	NA	2	3	4	4	4	3	2	2	4	3	2	2	3	2	1	NA	NA	NA	NA	2	4.333333333333333	NA	2.7333333333333334	NA	NA	NA	46	5	12	3
3	4	4	4	3	3	4	3	4	3	3	3	3	2	3	3	3	3	3	3	4	4	3	4	3	5	4	4	NA	NA	NA	NA	2	3.3333333333333335	NA	3.4	3.75	3.3333333333333335	3	27	5	12	1
3	1	1	1	5	5	5	NA	NA	NA	NA	NA	NA	2	1	2	1	1	1	1	2	3	2	1	1	1	2	2	1	1	3	1	1	5	1.5	1.5333333333333334	1.5	NA	NA	19	3	3	3
1	1	1	1	5	5	5	5	5	5	4	4	4	1	1	2	1	1	1	1	1	2	1	1	1	1	1	1	NA	NA	NA	NA	1	5	NA	1.1333333333333333	1	5	4	36	12	3	3
3	4	2	4	5	3	3	5	4	4	4	4	4	2	2	2	2	3	2	2	2	2	2	2	2	2	2	2	NA	NA	NA	NA	1	3.6666666666666665	NA	2.066666666666667	3.25	4.333333333333333	4	43	9	4	3
3	1	1	1	3	3	3	NA	NA	NA	NA	NA	NA	1	1	1	1	1	1	1	1	1	1	1	1	1	1	1	NA	NA	NA	NA	2	3	NA	1	1.5	NA	NA	27	4	4	3
2	2	2	2	5	5	4	NA	NA	NA	NA	NA	NA	1	1	1	1	1	1	1	1	1	1	1	1	1	1	1	NA	NA	NA	NA	1	4.666666666666667	NA	1	2	NA	NA	59	7	5	1
1	1	NA	1	5	5	5	5	3	2	5	5	4	1	1	2	2	1	1	1	1	1	1	2	1	2	1	1	1	1	2	1	2	5	1.25	1.2666666666666666	NA	3.3333333333333335	4.666666666666667	43	10	2	1
1	1	1	1	5	4	4	5	5	5	4	4	4	1	1	1	1	1	1	1	1	1	1	1	1	1	1	1	NA	NA	NA	NA	1	4.333333333333333	NA	1	1	5	4	56	21	4	2
1	1	1	1	4	4	4	NA	NA	NA	NA	NA	NA	1	1	1	1	1	1	1	1	1	1	1	1	2	1	1	NA	NA	NA	NA	2	4	NA	1.0666666666666667	1	NA	NA	57	13	2	1
1	1	1	1	5	5	5	5	5	5	5	5	5	1	1	1	1	2	1	1	1	1	1	1	1	1	1	1	NA	NA	NA	NA	2	5	NA	1.0666666666666667	1	5	5	51	3	4	3
1	1	1	1	4	4	5	5	4	4	5	5	5	3	3	3	3	2	3	2	4	3	3	3	3	4	3	3	NA	NA	NA	NA	1	4.333333333333333	NA	3	1	4.333333333333333	5	53	2	3	2
1	1	1	1	4	4	4	NA	NA	NA	NA	NA	NA	1	1	1	1	1	1	1	3	1	2	1	1	1	1	1	1	1	1	1	1	4	1	1.2	1	NA	NA	26	2	4	2
5	3	4	3	4	3	3	NA	NA	NA	NA	NA	NA	3	2	4	3	2	3	4	4	4	3	2	5	4	4	3	NA	NA	NA	NA	2	3.3333333333333335	NA	3.3333333333333335	3.75	NA	NA	28	11	7	3
1	1	1	1	5	5	5	5	5	5	5	5	5	1	1	1	1	1	1	1	1	1	1	1	1	1	1	1	1	2	5	1	1	5	2.25	1	1	5	5	29	5	4	3
1	1	1	1	5	5	5	4	1	3	4	5	5	1	1	1	1	1	1	1	1	1	1	1	1	2	1	1	NA	NA	NA	NA	2	5	NA	1.0666666666666667	1	2.6666666666666665	4.666666666666667	55	7	2	3
1	2	1	1	4	5	5	NA	NA	NA	NA	NA	NA	2	2	3	1	1	1	1	3	2	2	2	2	2	3	2	NA	NA	NA	NA	1	4.666666666666667	NA	1.9333333333333333	1.25	NA	NA	40	2	9	3
1	2	1	1	4	4	4	4	4	4	4	3	4	1	3	3	2	4	3	2	3	3	4	3	3	3	3	2	NA	NA	NA	NA	2	4	NA	2.8	1.25	4	3.6666666666666665	38	6	6	2
5	4	NA	NA	5	5	5	5	5	5	5	5	5	2	3	3	5	1	3	5	4	5	5	2	1	5	5	4	NA	NA	NA	NA	1	5	NA	3.533333333333333	NA	5	5	34	13	5	3
3	3	3	3	3	4	4	NA	NA	NA	NA	NA	NA	3	3	3	3	2	3	3	3	3	3	3	3	3	3	3	NA	NA	NA	NA	2	3.6666666666666665	NA	2.933333333333333	3	NA	NA	58	21	3	3
4	5	3	4	4	4	4	4	5	5	5	4	5	4	3	5	3	4	4	4	4	5	3	4	5	4	4	5	NA	NA	NA	NA	1	4	NA	4.066666666666666	4	4.666666666666667	4.666666666666667	31	8	10	3
1	1	1	1	4	4	5	NA	NA	NA	NA	NA	NA	2	2	2	1	2	2	5	5	2	2	2	2	2	5	1	NA	NA	NA	NA	2	4.333333333333333	NA	2.466666666666667	1	NA	NA	34	8	3	3
1	2	2	2	3	4	4	NA	NA	NA	NA	NA	NA	3	4	3	3	3	2	3	4	3	4	2	3	4	3	3	NA	NA	NA	NA	1	3.6666666666666665	NA	3.1333333333333333	1.75	NA	NA	61	8	3	1
1	1	1	1	4	4	4	5	5	5	4	4	4	3	2	3	2	3	2	1	3	4	2	4	3	4	4	4	NA	NA	NA	NA	1	4	NA	2.933333333333333	1	5	4	35	6	4	2
1	1	1	1	4	4	5	NA	NA	NA	NA	NA	NA	1	2	2	1	2	1	2	1	3	2	1	1	1	1	1	NA	NA	NA	NA	1	4.333333333333333	NA	1.4666666666666666	1	NA	NA	46	21	4	1
1	3	1	1	4	3	4	NA	NA	NA	NA	NA	NA	4	4	4	3	3	3	2	1	4	3	3	3	3	4	4	NA	NA	NA	NA	1	3.6666666666666665	NA	3.2	1.5	NA	NA	45	6	4	1
2	1	1	1	3	4	4	NA	NA	NA	NA	NA	NA	1	1	1	2	2	2	1	2	1	1	2	1	1	1	1	NA	NA	NA	NA	1	3.6666666666666665	NA	1.3333333333333333	1.25	NA	NA	31	8	4	3
1	1	1	1	1	1	4	4	4	4	4	4	4	3	3	4	3	3	3	3	3	3	2	3	3	3	3	3	NA	NA	NA	NA	1	2	NA	3	1	4	4	28	4	4	2
1	1	1	NA	5	5	5	NA	NA	NA	NA	NA	NA	3	4	4	5	5	5	4	5	5	3	3	3	5	4	4	1	1	1	1	2	5	1	4.133333333333334	NA	NA	NA	49	10	4	3
1	1	1	1	5	5	5	NA	NA	NA	NA	NA	NA	2	1	1	2	2	1	1	1	2	1	1	1	1	1	1	NA	NA	NA	NA	1	5	NA	1.2666666666666666	1	NA	NA	47	12	4	3
3	3	1	1	4	5	5	4	4	4	4	4	5	2	2	2	3	1	3	1	3	2	2	2	2	2	2	2	1	1	2	1	2	4.666666666666667	1.25	2.066666666666667	2	4	4.333333333333333	36	5	8	1
1	1	1	1	4	4	4	5	4	5	5	5	5	1	1	1	1	1	1	1	1	1	1	1	1	1	1	1	NA	NA	NA	NA	1	4	NA	1	1	4.666666666666667	5	27	6	4	3
1	1	1	1	3	2	3	NA	NA	NA	NA	NA	NA	5	5	5	5	5	5	5	5	5	5	5	5	5	5	5	NA	NA	NA	NA	1	2.6666666666666665	NA	5	1	NA	NA	35	10	2	3
1	1	3	1	4	3	4	NA	NA	NA	NA	NA	NA	1	1	3	1	1	1	2	2	2	2	1	1	1	2	2	2	4	5	4	2	3.6666666666666665	3.75	1.5333333333333334	1.5	NA	NA	38	3	3	2
NA	NA	NA	NA	5	5	5	5	5	5	5	5	5	1	1	1	1	1	1	1	1	1	1	1	1	1	1	1	NA	NA	NA	NA	2	5	NA	1	NA	5	5	45	3	3	2
NA	NA	1	1	4	4	3	NA	NA	NA	NA	NA	NA	2	2	2	2	2	3	2	2	2	2	2	2	2	2	2	NA	NA	NA	NA	1	3.6666666666666665	NA	2.066666666666667	NA	NA	NA	31	4	3	2
3	3	4	3	4	3	4	4	4	4	4	4	4	4	3	4	4	3	3	3	2	4	3	1	3	3	4	3	NA	NA	NA	NA	1	3.6666666666666665	NA	3.1333333333333333	3.25	4	4	36	16	4	3
NA	3	NA	1	5	5	5	NA	NA	NA	NA	NA	NA	4	4	2	4	1	3	2	3	3	4	1	1	4	2	3	NA	NA	NA	NA	2	5	NA	2.7333333333333334	NA	NA	NA	30	9	4	1
3	4	4	3	4	4	3	4	4	4	4	4	3	4	5	3	3	4	4	5	5	4	4	4	4	4	4	4	NA	NA	NA	NA	2	3.6666666666666665	NA	4.066666666666666	3.5	4	3.6666666666666665	24	3	3	1
1	1	2	1	4	4	4	NA	NA	NA	NA	NA	NA	2	1	1	1	1	2	1	1	1	1	1	1	1	2	2	NA	NA	NA	NA	1	4	NA	1.2666666666666666	1.25	NA	NA	46	7	3	1
NA	NA	1	NA	2	3	3	3	3	3	2	4	3	4	4	3	2	4	5	3	4	5	3	3	4	5	5	4	5	4	5	3	2	2.6666666666666665	4.25	3.8666666666666667	NA	3	3	59	4	2	3
1	1	1	1	4	4	4	4	3	2	4	4	4	2	2	2	2	2	3	2	2	2	2	2	2	2	2	2	1	1	2	1	2	4	1.25	2.066666666666667	1	3	4	34	7	2	1
3	2	1	1	4	4	4	4	4	4	3	4	4	1	1	1	1	1	1	1	1	1	1	1	1	1	1	1	NA	NA	NA	NA	2	4	NA	1	1.75	4	3.6666666666666665	39	6	4	3
5	4	4	5	5	5	4	NA	NA	NA	NA	NA	NA	1	1	1	1	1	1	1	1	1	1	1	1	1	5	1	NA	NA	NA	NA	1	4.666666666666667	NA	1.2666666666666666	4.5	NA	NA	38	11	3	3
5	4	4	2	4	4	4	4	3	3	4	4	4	2	3	3	2	3	3	2	2	1	2	1	2	2	3	2	NA	NA	NA	NA	2	4	NA	2.2	3.75	3.3333333333333335	4	54	9	2	3
1	3	1	1	5	5	5	NA	NA	NA	NA	NA	NA	3	3	4	4	4	5	3	3	3	3	3	2	4	4	4	NA	NA	NA	NA	2	5	NA	3.466666666666667	1.5	NA	NA	19	2	5	3
NA	NA	NA	2	4	4	4	NA	NA	NA	NA	NA	NA	1	2	3	1	1	1	1	4	2	1	1	1	2	1	1	NA	NA	NA	NA	2	4	NA	1.5333333333333334	NA	NA	NA	53	16	4	2
1	1	1	1	5	5	5	NA	NA	NA	NA	NA	NA	4	4	5	4	3	3	4	4	5	4	4	4	4	5	4	1	1	1	1	2	5	1	4.066666666666666	1	NA	NA	30	2	5	2
1	1	1	1	5	5	5	5	5	5	5	5	4	2	2	2	1	2	2	1	1	2	1	1	1	1	2	2	NA	NA	NA	NA	1	5	NA	1.5333333333333334	1	5	4.666666666666667	39	5	4	2
1	1	1	1	5	4	5	NA	NA	NA	NA	NA	NA	1	1	1	1	1	1	1	1	1	1	1	1	1	1	1	NA	NA	NA	NA	2	4.666666666666667	NA	1	1	NA	NA	52	4	12	2
3	2	3	2	3	4	5	NA	NA	NA	NA	NA	NA	1	1	2	1	1	1	2	3	2	1	1	3	2	1	1	NA	NA	NA	NA	2	4	NA	1.5333333333333334	2.5	NA	NA	27	4	6	3
3	2	2	1	4	4	4	3	3	5	2	4	2	3	3	3	3	2	3	3	3	3	2	5	2	3	4	3	NA	NA	NA	NA	1	4	NA	3	2	3.6666666666666665	2.6666666666666665	47	14	7	2
1	1	1	1	5	5	5	4	3	3	4	4	4	2	2	2	2	3	3	3	3	3	3	2	2	3	2	2	NA	NA	NA	NA	1	5	NA	2.466666666666667	1	3.3333333333333335	4	32	1	4	2
1	1	NA	5	5	5	5	NA	NA	NA	NA	NA	NA	2	1	1	1	1	1	1	1	2	1	1	1	1	1	1	1	1	1	1	2	5	1	1.1333333333333333	NA	NA	NA	53	16	3	2
1	1	1	1	4	4	4	3	3	2	4	4	4	3	3	3	3	3	3	3	3	3	3	3	3	3	3	3	1	1	1	1	2	4	1	3	1	2.6666666666666665	4	59	4	4	2
3	2	2	2	5	5	4	5	5	5	5	5	5	5	5	5	5	5	5	5	5	5	5	4	4	5	5	5	NA	NA	NA	NA	2	4.666666666666667	NA	4.866666666666666	2.25	5	5	24	5	6	3
NA	NA	NA	NA	5	5	5	NA	NA	NA	NA	NA	NA	2	1	1	1	1	1	1	1	1	1	1	1	1	2	1	NA	NA	NA	NA	2	5	NA	1.1333333333333333	NA	NA	NA	56	11	3	2
2	2	3	2	4	4	5	NA	NA	NA	NA	NA	NA	5	5	5	5	4	5	4	4	4	5	4	4	3	4	5	NA	NA	NA	NA	2	4.333333333333333	NA	4.4	2.25	NA	NA	20	3	8	2
1	1	1	1	4	4	4	NA	NA	NA	NA	NA	NA	2	2	3	2	2	2	4	3	2	2	2	2	3	3	2	NA	NA	NA	NA	2	4	NA	2.4	1	NA	NA	55	5	4	2
3	3	2	4	4	4	4	NA	NA	NA	NA	NA	NA	3	2	2	2	1	2	4	3	2	1	1	3	2	3	3	NA	NA	NA	NA	1	4	NA	2.2666666666666666	3	NA	NA	37	7	6	3
4	3	3	4	3	3	3	4	3	4	4	4	4	4	4	4	4	4	5	4	4	4	4	4	4	4	4	4	NA	NA	NA	NA	1	3	NA	4.066666666666666	3.5	3.6666666666666665	4	48	20	5	2
2	2	NA	NA	4	4	4	4	4	4	4	3	4	2	2	2	1	1	1	2	2	2	1	1	2	2	4	2	NA	NA	NA	NA	1	4	NA	1.8	NA	4	3.6666666666666665	43	21	3	1
1	1	2	1	3	3	3	NA	NA	NA	NA	NA	NA	1	1	2	1	1	1	1	3	2	2	2	2	3	2	2	NA	NA	NA	NA	2	3	NA	1.7333333333333334	1.25	NA	NA	33	10	6	1
2	1	1	1	5	5	5	2	2	2	2	2	2	2	2	2	1	2	2	3	3	4	2	3	2	2	4	2	NA	NA	NA	NA	2	5	NA	2.4	1.25	2	2	40	16	2	2
1	1	1	1	3	3	3	2	1	1	5	5	5	1	1	1	1	1	1	1	1	1	1	3	3	1	1	1	NA	NA	NA	NA	2	3	NA	1.2666666666666666	1	1.3333333333333333	5	43	1	2	1
5	1	NA	1	5	4	5	5	5	5	5	5	5	3	4	3	2	3	2	4	2	2	3	2	2	2	4	4	1	1	2	1	2	4.666666666666667	1.25	2.8	NA	5	5	40	11	5	1
1	3	1	3	4	4	4	NA	NA	NA	NA	NA	NA	3	2	3	1	1	1	2	2	2	2	1	2	2	3	2	NA	NA	NA	NA	1	4	NA	1.9333333333333333	2	NA	NA	40	12	4	3
3	2	3	1	4	4	4	4	3	3	4	4	4	2	2	3	1	1	1	2	2	3	3	2	3	1	3	2	NA	NA	NA	NA	2	4	NA	2.066666666666667	2.25	3.3333333333333335	4	38	7	2	3
1	1	1	1	5	4	5	3	3	2	5	5	4	2	2	4	1	3	2	2	4	3	2	3	4	3	3	3	1	1	1	1	1	4.666666666666667	1	2.7333333333333334	1	2.6666666666666665	4.666666666666667	32	6	5	3
4	4	4	3	4	5	4	NA	NA	NA	NA	NA	NA	2	1	2	5	3	3	1	4	2	1	1	2	2	4	1	1	2	2	1	1	4.333333333333333	1.5	2.2666666666666666	3.75	NA	NA	52	11	4	3
1	1	1	1	4	5	4	5	5	3	4	4	3	2	2	2	1	1	1	2	2	1	2	1	2	1	1	1	1	1	2	1	2	4.333333333333333	1.25	1.4666666666666666	1	4.333333333333333	3.6666666666666665	30	9	4	1
5	4	NA	3	5	4	5	NA	NA	NA	NA	NA	NA	4	3	4	3	3	5	3	4	3	4	5	3	2	4	4	2	5	5	2	2	4.666666666666667	3.5	3.6	NA	NA	NA	52	5	4	1
1	1	1	1	4	4	4	4	4	4	4	4	4	1	1	1	1	1	1	1	1	1	1	1	1	1	1	1	NA	NA	NA	NA	1	4	NA	1	1	4	4	44	14	4	2
5	2	4	4	5	5	5	NA	NA	NA	NA	NA	NA	2	2	5	2	2	1	4	2	5	3	1	4	5	2	2	NA	NA	NA	NA	2	5	NA	2.8	3.75	NA	NA	35	7	5	3
1	1	1	1	3	3	3	3	3	3	3	3	3	3	2	1	3	1	3	2	3	3	2	2	2	1	1	2	1	1	1	1	1	3	1	2.066666666666667	1	3	3	42	8	3	2
2	3	1	1	5	5	5	NA	NA	NA	NA	NA	NA	1	1	1	2	2	2	1	1	1	1	1	1	1	1	1	NA	NA	NA	NA	1	5	NA	1.2	1.75	NA	NA	45	11	5	3
2	4	2	1	2	4	4	3	2	3	2	3	4	4	4	3	3	3	2	4	2	3	3	3	2	3	2	3	NA	NA	NA	NA	1	3.3333333333333335	NA	2.933333333333333	2.25	2.6666666666666665	3	33	4	10	1
1	1	1	1	5	5	5	NA	NA	NA	NA	NA	NA	1	1	1	1	1	2	1	1	1	1	1	1	1	1	1	NA	NA	NA	NA	1	5	NA	1.0666666666666667	1	NA	NA	39	14	4	2
1	1	3	1	5	5	5	4	4	4	3	3	2	3	2	2	2	2	2	1	2	2	2	1	2	2	3	2	NA	NA	NA	NA	2	5	NA	2	1.5	4	2.6666666666666665	53	19	2	2
1	1	1	1	3	3	3	NA	NA	NA	NA	NA	NA	3	3	3	1	1	1	1	4	3	3	1	1	3	3	3	NA	NA	NA	NA	1	3	NA	2.2666666666666666	1	NA	NA	60	20	1	1
NA	NA	NA	NA	5	3	3	3	3	3	3	3	3	3	2	2	2	2	2	2	4	2	2	2	2	3	2	2	1	1	1	1	2	3.6666666666666665	1	2.2666666666666666	NA	3	3	60	21	3	1
1	3	1	1	5	5	5	NA	NA	NA	NA	NA	NA	2	2	2	2	2	2	2	2	1	2	2	2	1	1	1	2	4	4	2	2	5	3	1.7333333333333334	1.5	NA	NA	52	7	4	1
2	3	1	1	4	5	5	4	4	4	5	4	4	3	5	3	4	1	5	3	4	1	1	1	4	1	5	4	NA	NA	NA	NA	2	4.666666666666667	NA	3	1.75	4	4.333333333333333	29	7	3	2
2	1	1	1	5	5	5	NA	NA	NA	NA	NA	NA	1	1	1	1	1	1	1	1	1	1	1	1	1	1	1	NA	NA	NA	NA	2	5	NA	1	1.25	NA	NA	51	2	5	2
1	NA	1	1	5	5	5	NA	NA	NA	NA	NA	NA	2	2	2	2	4	2	1	1	1	2	2	2	1	2	2	1	1	2	1	2	5	1.25	1.8666666666666667	NA	NA	NA	55	3	2	3
2	2	2	3	3	4	3	4	4	4	4	4	4	2	3	3	2	2	3	4	3	3	2	2	2	3	4	2	NA	NA	NA	NA	2	3.3333333333333335	NA	2.6666666666666665	2.25	4	4	30	6	6	1
2	2	1	1	5	5	5	NA	NA	NA	NA	NA	NA	1	1	2	1	1	1	1	1	3	1	1	1	1	1	1	1	1	1	1	1	5	1	1.2	1.5	NA	NA	40	3	4	2
NA	3	1	NA	5	5	5	NA	NA	NA	NA	NA	NA	4	2	4	2	3	2	2	4	3	4	2	4	4	4	2	NA	NA	NA	NA	2	5	NA	3.066666666666667	NA	NA	NA	34	9	5	2
1	2	1	2	4	4	4	4	4	4	4	4	4	1	3	2	1	1	1	2	2	3	2	1	2	2	4	3	NA	NA	NA	NA	2	4	NA	2	1.5	4	4	54	9	4	3
3	1	1	1	5	5	5	5	5	5	4	4	2	1	1	1	1	1	1	1	1	2	1	1	1	1	1	1	NA	NA	NA	NA	2	5	NA	1.0666666666666667	1.5	5	3.3333333333333335	57	13	3	2
1	2	1	1	4	2	3	NA	NA	NA	NA	NA	NA	1	2	1	4	1	3	1	4	2	2	1	3	2	1	2	NA	NA	NA	NA	2	3	NA	2	1.25	NA	NA	40	13	4	1
3	4	3	3	3	3	2	2	2	2	3	3	3	4	4	4	4	4	3	4	3	3	4	3	3	3	3	3	NA	NA	NA	NA	1	2.6666666666666665	NA	3.466666666666667	3.25	2	3	35	2	3	1
1	1	1	NA	5	3	5	3	3	3	4	5	5	3	4	3	4	3	3	3	3	3	3	4	3	3	3	3	NA	NA	NA	NA	1	4.333333333333333	NA	3.2	NA	3	4.666666666666667	50	12	4	3
1	2	1	4	4	4	4	4	4	4	4	5	4	3	3	3	1	2	3	3	3	4	3	3	3	2	4	3	NA	NA	NA	NA	2	4	NA	2.8666666666666667	2	4	4.333333333333333	40	11	4	1
4	3	1	1	5	4	5	NA	NA	NA	NA	NA	NA	2	1	2	1	1	1	1	4	2	1	1	1	1	3	2	NA	NA	NA	NA	1	4.666666666666667	NA	1.6	2.25	NA	NA	22	4	4	3
3	1	1	1	5	5	5	NA	NA	NA	NA	NA	NA	2	3	3	2	2	2	2	3	2	2	1	3	2	3	3	NA	NA	NA	NA	2	5	NA	2.3333333333333335	1.5	NA	NA	52	2	3	3
1	1	1	1	4	3	3	2	2	2	2	2	2	1	1	1	1	1	1	1	1	1	2	2	1	1	1	1	NA	NA	NA	NA	2	3.3333333333333335	NA	1.1333333333333333	1	2	2	62	1	2	2
3	1	1	1	5	5	4	NA	NA	NA	NA	NA	NA	1	1	1	1	1	1	1	1	1	1	1	1	1	1	1	1	1	1	1	2	4.666666666666667	1	1	1.5	NA	NA	47	5	7	2
1	3	1	1	4	4	4	NA	NA	NA	NA	NA	NA	2	2	1	1	1	1	1	2	2	2	1	2	2	2	1	1	2	2	1	2	4	1.5	1.5333333333333334	1.5	NA	NA	62	6	4	2
1	1	2	1	5	4	5	4	3	2	4	4	4	3	3	4	3	4	3	3	4	3	3	2	2	3	4	2	NA	NA	NA	NA	1	4.666666666666667	NA	3.066666666666667	1.25	3	4	59	18	3	3
3	3	3	3	3	4	3	NA	NA	NA	NA	NA	NA	4	4	3	4	3	4	4	4	4	3	5	4	3	4	4	NA	NA	NA	NA	1	3.3333333333333335	NA	3.8	3	NA	NA	50	11	7	2
3	3	3	4	3	3	4	NA	NA	NA	NA	NA	NA	4	4	3	4	3	3	4	2	4	4	2	2	3	1	3	NA	NA	NA	NA	2	3.3333333333333335	NA	3.066666666666667	3.25	NA	NA	58	10	5	2
1	2	1	1	5	5	5	NA	NA	NA	NA	NA	NA	2	2	3	1	2	2	3	2	3	3	1	2	3	2	2	NA	NA	NA	NA	2	5	NA	2.2	1.25	NA	NA	48	2	3	3
5	3	3	2	5	5	4	5	4	3	3	5	4	4	4	3	4	1	1	3	5	3	1	4	4	5	3	5	NA	NA	NA	NA	1	4.666666666666667	NA	3.3333333333333335	3.25	4	4	32	4	4	3
3	3	3	1	2	2	3	3	3	2	4	4	4	2	1	3	3	2	3	4	4	3	3	1	1	1	3	2	NA	NA	NA	NA	2	2.3333333333333335	NA	2.4	2.5	2.6666666666666665	4	34	3	8	3
5	2	4	1	4	5	5	NA	NA	NA	NA	NA	NA	4	3	2	3	4	4	2	2	3	3	1	3	3	3	3	NA	NA	NA	NA	1	4.666666666666667	NA	2.8666666666666667	3	NA	NA	27	4	3	3
1	1	1	1	3	3	4	NA	NA	NA	NA	NA	NA	1	1	2	2	2	2	2	2	2	1	1	1	1	2	2	NA	NA	NA	NA	2	3.3333333333333335	NA	1.6	1	NA	NA	61	5	3	1
1	1	1	1	4	4	4	NA	NA	NA	NA	NA	NA	1	1	1	3	3	3	2	1	1	1	1	1	2	3	1	1	1	2	1	2	4	1.25	1.6666666666666667	1	NA	NA	57	21	2	3
3	3	3	3	3	3	3	NA	NA	NA	NA	NA	NA	3	3	2	3	2	3	2	3	3	3	2	2	2	3	3	NA	NA	NA	NA	2	3	NA	2.6	3	NA	NA	31	8	6	3
4	3	5	5	5	4	5	NA	NA	NA	NA	NA	NA	1	1	1	2	1	2	1	1	2	1	1	1	1	1	1	NA	NA	NA	NA	1	4.666666666666667	NA	1.2	4.25	NA	NA	36	6	4	3
1	1	1	1	4	4	3	4	4	4	4	4	4	1	1	1	1	1	1	1	1	1	1	1	1	1	1	1	NA	NA	NA	NA	2	3.6666666666666665	NA	1	1	4	4	38	4	2	2
1	2	2	1	5	4	4	NA	NA	NA	NA	NA	NA	3	4	4	3	3	2	2	4	4	4	1	2	3	4	5	1	3	4	1	1	4.333333333333333	2.25	3.2	1.5	NA	NA	56	21	4	3
1	1	1	1	4	5	5	3	3	2	4	5	5	2	3	2	1	1	1	1	1	2	1	1	1	2	3	1	NA	NA	NA	NA	2	4.666666666666667	NA	1.5333333333333334	1	2.6666666666666665	4.666666666666667	42	1	9	1
4	1	3	5	4	5	4	5	4	4	3	5	4	2	4	3	5	2	5	3	4	5	4	3	4	3	4	4	NA	NA	NA	NA	1	4.333333333333333	NA	3.6666666666666665	3.25	4.333333333333333	4	24	9	7	2
1	NA	NA	NA	5	5	5	NA	NA	NA	NA	NA	NA	5	4	4	5	5	4	4	4	4	4	1	2	2	3	3	NA	NA	NA	NA	2	5	NA	3.6	NA	NA	NA	58	16	5	2
2	1	1	1	5	5	5	4	5	4	5	4	4	2	2	1	1	2	2	1	1	3	1	1	1	1	1	2	NA	NA	NA	NA	1	5	NA	1.4666666666666666	1.25	4.333333333333333	4.333333333333333	24	6	6	2
2	2	3	1	5	3	4	2	2	2	2	2	1	5	5	3	3	2	4	2	2	4	4	2	3	5	5	3	NA	NA	NA	NA	2	4	NA	3.466666666666667	2	2	1.6666666666666667	51	1	1	2
1	1	1	1	5	5	5	4	3	4	3	3	3	2	2	2	2	3	2	1	2	2	2	1	1	1	1	2	NA	NA	NA	NA	1	5	NA	1.7333333333333334	1	3.6666666666666665	3	39	7	4	1
NA	2	NA	NA	4	5	4	NA	NA	NA	NA	NA	NA	2	2	1	1	2	2	2	1	2	3	3	2	3	4	2	NA	NA	NA	NA	1	4.333333333333333	NA	2.1333333333333333	NA	NA	NA	30	4	3	3
1	1	1	1	5	5	5	4	4	4	4	4	4	1	1	1	3	2	1	1	2	2	5	1	1	1	2	1	NA	NA	NA	NA	2	5	NA	1.6666666666666667	1	4	4	57	1	2	2
1	1	1	1	5	5	5	NA	NA	NA	NA	NA	NA	1	1	1	1	1	1	1	1	1	1	1	1	1	1	1	NA	NA	NA	NA	1	5	NA	1	1	NA	NA	44	16	5	3
NA	NA	NA	NA	5	5	5	5	5	5	3	3	4	2	2	1	1	1	1	1	1	1	1	1	1	1	1	1	NA	NA	NA	NA	2	5	NA	1.1333333333333333	NA	5	3.3333333333333335	62	11	3	3
1	1	1	1	5	5	5	5	5	5	5	5	5	1	1	1	1	1	1	1	2	2	2	1	2	2	1	1	NA	NA	NA	NA	2	5	NA	1.3333333333333333	1	5	5	30	6	3	1
4	2	3	4	3	4	4	NA	NA	NA	NA	NA	NA	1	2	2	2	3	1	2	1	2	1	1	2	1	2	3	NA	NA	NA	NA	1	3.6666666666666665	NA	1.7333333333333334	3.25	NA	NA	28	7	7	2
1	1	1	1	4	4	5	NA	NA	NA	NA	NA	NA	4	3	3	4	4	3	3	2	5	2	2	2	2	3	3	NA	NA	NA	NA	1	4.333333333333333	NA	3	1	NA	NA	31	10	5	2
1	1	1	1	5	4	5	5	4	4	4	4	3	1	1	1	1	1	1	1	1	1	1	1	1	2	1	1	NA	NA	NA	NA	2	4.666666666666667	NA	1.0666666666666667	1	4.333333333333333	3.6666666666666665	53	21	5	2
1	1	1	1	5	5	5	5	5	5	5	5	5	1	1	1	1	1	1	1	1	1	2	1	1	1	1	1	1	1	1	1	2	5	1	1.0666666666666667	1	5	5	44	8	5	2
2	2	3	1	4	3	3	4	4	4	4	4	4	1	2	2	1	1	3	2	1	1	2	1	1	1	1	1	NA	NA	NA	NA	1	3.3333333333333335	NA	1.4	2	4	4	32	6	4	1
NA	NA	NA	NA	5	5	5	NA	NA	NA	NA	NA	NA	5	5	5	1	2	4	5	5	5	3	2	3	5	5	4	NA	NA	NA	NA	2	5	NA	3.933333333333333	NA	NA	NA	38	10	2	1
1	1	2	1	5	5	5	NA	NA	NA	NA	NA	NA	2	1	2	3	2	2	2	1	2	2	2	2	1	1	2	NA	NA	NA	NA	1	5	NA	1.8	1.25	NA	NA	57	21	5	3
4	4	5	NA	4	5	4	NA	NA	NA	NA	NA	NA	4	1	4	5	4	1	5	4	4	5	3	5	4	4	4	1	5	4	1	2	4.333333333333333	2.75	3.8	NA	NA	NA	34	9	8	3
1	1	1	1	4	4	4	NA	NA	NA	NA	NA	NA	1	1	1	1	1	1	1	1	1	1	1	1	1	1	1	NA	NA	NA	NA	2	4	NA	1	1	NA	NA	46	12	5	1
1	1	1	1	4	4	4	4	4	4	3	3	3	1	1	1	1	1	1	1	1	1	1	1	1	1	1	1	NA	NA	NA	NA	1	4	NA	1	1	4	3	51	12	3	1
4	3	3	1	3	3	4	4	4	5	3	4	5	2	1	1	1	2	2	1	1	2	1	1	1	1	1	1	NA	NA	NA	NA	1	3.3333333333333335	NA	1.2666666666666666	2.75	4.333333333333333	4	37	10	10	3
1	1	1	1	3	3	3	NA	NA	NA	NA	NA	NA	1	1	1	1	1	2	1	2	1	1	1	1	1	1	1	1	1	1	1	2	3	1	1.1333333333333333	1	NA	NA	38	11	5	3
4	3	4	4	4	2	3	3	3	3	4	3	4	3	4	3	4	4	4	3	4	3	4	3	4	4	4	3	NA	NA	NA	NA	1	3	NA	3.6	3.75	3	3.6666666666666665	32	3	4	2
2	1	1	1	5	5	5	5	5	5	5	5	5	1	1	1	1	1	1	1	1	1	1	1	1	1	1	1	1	1	1	1	2	5	1	1	1.25	5	5	47	13	6	2
1	1	NA	NA	4	4	4	NA	NA	NA	NA	NA	NA	1	2	3	1	1	1	1	1	2	1	1	1	1	1	2	1	1	1	1	2	4	1	1.3333333333333333	NA	NA	NA	34	5	2	1
1	1	1	1	3	3	3	NA	NA	NA	NA	NA	NA	1	1	1	1	1	2	1	1	1	1	1	1	1	1	2	NA	NA	NA	NA	2	3	NA	1.1333333333333333	1	NA	NA	34	7	6	2
1	5	3	1	5	5	5	5	5	5	5	5	5	1	1	1	1	1	1	1	1	1	1	1	1	1	1	1	NA	NA	NA	NA	1	5	NA	1	2.5	5	5	39	17	6	2
3	1	1	1	5	5	5	NA	NA	NA	NA	NA	NA	1	2	1	2	1	1	1	2	1	2	1	1	1	2	2	NA	NA	NA	NA	1	5	NA	1.4	1.5	NA	NA	39	8	4	2
3	2	1	2	5	5	5	4	5	4	4	5	5	1	1	1	1	1	1	1	1	1	1	1	1	1	1	1	NA	NA	NA	NA	1	5	NA	1	2	4.333333333333333	4.666666666666667	39	7	5	2
NA	NA	1	NA	5	5	5	NA	NA	NA	NA	NA	NA	2	1	2	1	1	1	1	1	2	1	1	1	1	2	1	NA	NA	NA	NA	2	5	NA	1.2666666666666666	NA	NA	NA	58	21	6	2
1	1	1	1	5	5	5	5	5	5	4	5	5	3	4	2	2	2	1	3	5	5	2	1	1	2	3	2	NA	NA	NA	NA	2	5	NA	2.533333333333333	1	5	4.666666666666667	41	7	4	2
1	1	1	1	4	4	4	NA	NA	NA	NA	NA	NA	4	4	4	3	4	3	3	4	4	3	2	2	2	4	2	NA	NA	NA	NA	2	4	NA	3.2	1	NA	NA	48	11	4	3
1	1	1	1	5	5	5	5	4	3	5	5	5	1	1	1	1	1	1	1	1	3	1	1	1	3	3	1	3	5	5	1	2	5	3.5	1.4	1	4	5	46	4	3	2
1	1	4	1	5	5	5	NA	NA	NA	NA	NA	NA	3	2	2	2	2	3	1	2	3	1	1	1	1	1	1	1	1	1	1	2	5	1	1.7333333333333334	1.75	NA	NA	63	11	5	3
NA	2	2	1	4	3	4	NA	NA	NA	NA	NA	NA	1	2	2	2	2	1	3	2	1	2	1	1	1	2	1	NA	NA	NA	NA	2	3.6666666666666665	NA	1.6	NA	NA	NA	44	6	3	2
2	1	1	1	5	3	3	NA	NA	NA	NA	NA	NA	4	4	5	4	4	4	3	4	4	4	5	5	3	4	4	NA	NA	NA	NA	2	3.6666666666666665	NA	4.066666666666666	1.25	NA	NA	52	2	8	1
1	1	1	1	5	3	5	4	4	5	4	4	4	2	3	2	1	2	2	5	4	3	2	1	1	1	5	3	NA	NA	NA	NA	1	4.333333333333333	NA	2.466666666666667	1	4.333333333333333	4	51	17	2	2
1	1	1	1	5	5	5	5	4	5	4	5	4	2	2	3	2	3	2	3	2	2	3	3	2	3	3	3	NA	NA	NA	NA	2	5	NA	2.533333333333333	1	4.666666666666667	4.333333333333333	44	7	2	1
1	1	1	1	5	4	5	NA	NA	NA	NA	NA	NA	4	4	4	3	4	5	5	5	5	5	3	3	4	4	5	NA	NA	NA	NA	2	4.666666666666667	NA	4.2	1	NA	NA	33	6	2	2
5	2	1	3	4	5	4	4	5	5	5	4	5	4	3	4	3	2	5	2	4	4	3	5	4	3	2	5	NA	NA	NA	NA	1	4.333333333333333	NA	3.533333333333333	2.75	4.666666666666667	4.666666666666667	20	1	7	2
1	1	1	1	4	4	4	4	4	3	4	4	4	2	1	1	1	1	1	1	2	2	2	1	2	2	2	1	NA	NA	NA	NA	2	4	NA	1.4666666666666666	1	3.6666666666666665	4	54	5	5	2
3	2	3	3	5	5	5	NA	NA	NA	NA	NA	NA	3	2	2	2	2	3	2	2	2	2	1	2	2	4	3	NA	NA	NA	NA	1	5	NA	2.2666666666666666	2.75	NA	NA	54	6	3	1
5	1	1	1	5	5	5	5	5	5	5	5	5	1	1	1	1	1	1	1	1	1	1	1	1	1	1	1	1	1	3	1	2	5	1.5	1	2	5	5	51	21	7	3
1	1	1	1	5	5	5	4	1	2	3	3	4	5	5	5	1	2	1	1	1	1	5	3	4	2	5	4	NA	NA	NA	NA	2	5	NA	3	1	2.3333333333333335	3.3333333333333335	34	3	7	1
NA	2	1	3	4	5	4	NA	NA	NA	NA	NA	NA	2	2	2	2	2	3	1	1	1	2	1	1	2	2	2	NA	NA	NA	NA	2	4.333333333333333	NA	1.7333333333333334	NA	NA	NA	51	4	3	1
1	1	1	1	5	4	5	4	5	5	5	5	5	3	2	2	1	1	1	1	3	3	1	1	1	1	3	1	NA	NA	NA	NA	1	4.666666666666667	NA	1.6666666666666667	1	4.666666666666667	5	29	5	2	2
5	5	4	4	4	5	5	NA	NA	NA	NA	NA	NA	1	2	1	2	2	1	1	1	2	2	1	1	2	2	1	1	1	4	1	1	4.666666666666667	1.75	1.4666666666666666	4.5	NA	NA	24	5	5	2
2	2	1	1	4	3	4	4	4	4	4	4	4	3	4	2	2	2	3	1	3	3	2	1	2	2	3	2	NA	NA	NA	NA	2	3.6666666666666665	NA	2.3333333333333335	1.5	4	4	36	5	10	2
1	1	1	1	3	3	3	NA	NA	NA	NA	NA	NA	3	3	3	3	2	2	3	3	3	3	2	2	3	4	3	NA	NA	NA	NA	2	3	NA	2.8	1	NA	NA	52	15	2	1
1	1	1	1	4	4	4	5	5	4	5	5	5	4	3	1	2	3	3	2	2	2	2	1	2	2	1	3	NA	NA	NA	NA	1	4	NA	2.2	1	4.666666666666667	5	27	3	4	2
1	1	1	NA	3	1	4	NA	NA	NA	NA	NA	NA	3	3	3	3	3	5	2	3	4	4	2	2	1	2	2	3	5	4	2	2	2.6666666666666665	3.5	2.8	NA	NA	NA	23	4	5	3
3	4	3	3	3	3	4	NA	NA	NA	NA	NA	NA	3	3	3	1	1	1	1	1	4	2	3	1	1	4	2	NA	NA	NA	NA	1	3.3333333333333335	NA	2.066666666666667	3.25	NA	NA	20	1	4	2
1	1	1	1	4	4	4	4	4	4	5	5	5	2	2	2	1	2	2	1	2	3	2	1	1	1	1	1	NA	NA	NA	NA	2	4	NA	1.6	1	4	5	42	6	4	2
2	1	1	1	5	5	5	NA	NA	NA	NA	NA	NA	2	2	2	1	3	3	2	1	2	1	1	2	1	1	3	NA	NA	NA	NA	1	5	NA	1.8	1.25	NA	NA	44	5	5	3
1	1	1	3	4	5	5	NA	NA	NA	NA	NA	NA	5	5	5	5	5	4	4	3	3	5	4	4	4	4	4	NA	NA	NA	NA	2	4.666666666666667	NA	4.266666666666667	1.5	NA	NA	64	4	2	2
3	3	3	3	3	3	3	NA	NA	NA	NA	NA	NA	4	3	3	4	3	3	3	4	4	3	2	4	3	4	4	NA	NA	NA	NA	1	3	NA	3.4	3	NA	NA	56	16	4	2
3	3	3	3	5	5	5	5	5	5	5	5	5	2	2	2	2	1	3	1	1	1	1	1	1	2	1	2	NA	NA	NA	NA	1	5	NA	1.5333333333333334	3	5	5	53	14	14	1
3	5	1	1	3	4	4	3	3	2	5	5	5	3	3	4	1	1	2	3	3	3	2	3	3	4	3	3	4	1	3	2	2	3.6666666666666665	2.5	2.7333333333333334	2.5	2.6666666666666665	5	33	1	4	1
1	1	1	1	5	5	5	NA	NA	NA	NA	NA	NA	1	2	1	2	2	2	1	2	3	1	1	1	1	1	1	4	4	3	1	1	5	3	1.4666666666666666	1	NA	NA	47	1	7	2
1	1	1	1	5	5	5	NA	NA	NA	NA	NA	NA	1	1	1	1	1	1	1	2	2	1	1	1	1	1	1	1	2	2	1	2	5	1.5	1.1333333333333333	1	NA	NA	57	14	3	1
1	2	1	1	5	4	3	5	4	4	5	4	4	1	1	1	2	1	1	1	1	2	1	1	2	2	1	1	NA	NA	NA	NA	1	4	NA	1.2666666666666666	1.25	4.333333333333333	4.333333333333333	34	5	4	2
1	1	1	1	5	5	5	5	5	5	5	5	5	3	1	2	1	1	1	5	1	1	1	1	1	5	5	1	NA	NA	NA	NA	2	5	NA	2	1	5	5	29	6	4	2
1	NA	5	NA	3	4	4	NA	NA	NA	NA	NA	NA	1	1	3	2	3	2	1	2	1	1	1	1	1	2	1	NA	NA	NA	NA	2	3.6666666666666665	NA	1.5333333333333334	NA	NA	NA	54	21	2	3
1	1	1	1	4	5	5	3	3	3	5	4	5	2	1	1	1	1	1	2	3	2	1	1	2	2	3	2	2	1	4	2	1	4.666666666666667	2.25	1.6666666666666667	1	3	4.666666666666667	65	10	3	2
1	2	1	1	5	5	5	NA	NA	NA	NA	NA	NA	2	1	2	1	3	1	2	3	2	2	2	2	1	1	2	NA	NA	NA	NA	2	5	NA	1.8	1.25	NA	NA	33	2	5	2
NA	NA	NA	NA	3	3	3	NA	NA	NA	NA	NA	NA	2	1	1	1	2	2	3	2	2	1	3	2	1	3	1	NA	NA	NA	NA	2	3	NA	1.8	NA	NA	NA	53	7	5	2
1	1	1	1	4	4	4	NA	NA	NA	NA	NA	NA	2	2	1	1	1	3	3	2	2	2	1	2	2	1	1	NA	NA	NA	NA	1	4	NA	1.7333333333333334	1	NA	NA	26	7	4	3
1	1	1	1	2	3	2	3	3	2	3	3	3	3	2	3	3	4	3	3	3	4	5	3	3	4	3	2	NA	NA	NA	NA	1	2.3333333333333335	NA	3.2	1	2.6666666666666665	3	26	4	3	2
5	2	3	4	4	3	3	NA	NA	NA	NA	NA	NA	4	3	4	3	5	3	2	4	4	2	3	4	1	2	4	NA	NA	NA	NA	2	3.3333333333333335	NA	3.2	3.5	NA	NA	34	13	4	3
1	1	1	1	3	3	3	NA	NA	NA	NA	NA	NA	2	1	2	2	2	2	1	1	1	1	1	1	1	1	2	1	1	1	1	1	3	1	1.4	1	NA	NA	60	5	2	1
1	1	1	1	5	5	5	4	2	2	4	4	4	2	2	2	1	2	2	2	2	2	2	3	2	3	2	1	1	1	1	1	2	5	1	2	1	2.6666666666666665	4	36	6	2	1
1	1	1	1	5	5	5	NA	NA	NA	NA	NA	NA	1	1	2	1	1	1	1	2	1	1	1	1	1	1	1	1	1	1	1	1	5	1	1.1333333333333333	1	NA	NA	31	6	7	3
NA	NA	1	1	4	5	5	NA	NA	NA	NA	NA	NA	2	2	1	1	1	2	2	3	2	1	3	2	2	1	2	NA	NA	NA	NA	2	4.666666666666667	NA	1.8	NA	NA	NA	48	15	3	2
1	1	1	1	4	4	4	4	4	4	4	4	4	3	3	3	3	3	4	3	3	2	3	4	3	2	2	3	NA	NA	NA	NA	1	4	NA	2.933333333333333	1	4	4	73	21	6	1
NA	NA	1	NA	4	5	5	NA	NA	NA	NA	NA	NA	2	2	2	2	1	2	2	3	3	1	1	2	2	2	2	NA	NA	NA	NA	1	4.666666666666667	NA	1.9333333333333333	NA	NA	NA	38	3	5	2
NA	1	1	4	5	5	5	5	5	3	5	5	5	1	1	1	1	1	1	1	1	1	1	1	4	1	1	1	NA	NA	NA	NA	1	5	NA	1.2	NA	4.333333333333333	5	60	16	5	1
3	3	2	3	5	5	5	5	4	5	4	5	5	1	1	1	1	1	1	1	2	2	1	1	1	1	1	1	NA	NA	NA	NA	1	5	NA	1.1333333333333333	2.75	4.666666666666667	4.666666666666667	41	13	4	3
3	1	1	1	5	4	5	NA	NA	NA	NA	NA	NA	2	1	2	4	3	3	3	2	1	2	2	2	1	3	2	1	2	2	2	2	4.666666666666667	1.75	2.2	1.5	NA	NA	46	6	4	1
1	1	1	1	5	5	5	4	4	4	5	5	5	2	1	1	2	2	2	1	1	1	1	1	1	1	2	2	NA	NA	NA	NA	1	5	NA	1.4	1	4	5	33	6	4	2
1	1	1	1	3	3	3	NA	NA	NA	NA	NA	NA	3	2	3	3	3	2	3	2	2	3	2	3	3	2	2	NA	NA	NA	NA	1	3	NA	2.533333333333333	1	NA	NA	39	14	7	1
1	1	1	1	4	4	4	NA	NA	NA	NA	NA	NA	2	2	2	1	2	2	2	1	3	2	1	1	2	2	2	NA	NA	NA	NA	2	4	NA	1.8	1	NA	NA	47	7	4	2
1	1	4	1	5	5	5	NA	NA	NA	NA	NA	NA	1	1	1	1	1	1	1	2	2	1	1	1	1	1	1	NA	NA	NA	NA	2	5	NA	1.1333333333333333	1.75	NA	NA	41	3	4	2
3	3	3	3	4	5	5	4	4	3	4	5	4	5	5	4	2	3	3	4	4	4	3	3	3	5	5	4	NA	NA	NA	NA	2	4.666666666666667	NA	3.8	3	3.6666666666666665	4.333333333333333	27	3	7	1
NA	2	NA	NA	4	4	4	NA	NA	NA	NA	NA	NA	3	3	3	4	3	5	3	4	3	2	4	3	4	3	4	NA	NA	NA	NA	2	4	NA	3.4	NA	NA	NA	34	1	7	1
1	1	1	1	3	3	3	2	2	2	3	2	2	2	2	3	2	2	2	2	4	2	2	2	2	2	3	3	3	2	3	2	1	3	2.5	2.3333333333333335	1	2	2.3333333333333335	33	5	4	1
1	1	1	1	5	5	5	NA	NA	NA	NA	NA	NA	1	2	1	1	1	1	1	1	1	1	1	1	1	1	1	NA	NA	NA	NA	1	5	NA	1.0666666666666667	1	NA	NA	34	3	7	3
1	2	2	1	3	3	5	NA	NA	NA	NA	NA	NA	3	3	3	2	2	2	4	4	3	3	3	3	3	3	2	NA	NA	NA	NA	1	3.6666666666666665	NA	2.8666666666666667	1.5	NA	NA	26	1	10	2
1	5	1	1	4	5	4	5	3	5	4	4	4	4	4	4	4	5	5	2	2	4	4	2	3	3	5	4	NA	NA	NA	NA	2	4.333333333333333	NA	3.6666666666666665	2	4.333333333333333	4	40	21	6	1
1	1	1	1	4	4	4	4	3	4	4	5	4	1	1	1	1	1	1	1	1	1	1	1	1	1	1	1	NA	NA	NA	NA	1	4	NA	1	1	3.6666666666666665	4.333333333333333	33	9	4	2
4	1	1	1	4	5	4	3	4	3	5	4	5	4	4	4	4	5	5	4	3	3	5	2	4	3	5	4	NA	NA	NA	NA	2	4.333333333333333	NA	3.933333333333333	1.75	3.3333333333333335	4.666666666666667	30	4	4	2
1	1	1	1	5	5	5	NA	NA	NA	NA	NA	NA	2	2	2	1	1	1	1	1	2	2	1	1	1	1	1	NA	NA	NA	NA	1	5	NA	1.3333333333333333	1	NA	NA	57	4	4	1
1	1	1	1	3	3	4	3	3	2	4	4	4	1	1	2	1	2	2	1	4	2	2	2	1	1	1	1	NA	NA	NA	NA	2	3.3333333333333335	NA	1.6	1	2.6666666666666665	4	43	7	4	2
1	1	1	1	3	3	4	NA	NA	NA	NA	NA	NA	3	2	2	2	1	1	3	4	3	2	3	3	2	3	2	1	1	4	3	1	3.3333333333333335	2.25	2.4	1	NA	NA	41	1	2	1
2	1	NA	NA	4	4	4	NA	NA	NA	NA	NA	NA	1	1	1	2	2	2	1	1	1	1	1	1	1	1	1	NA	NA	NA	NA	1	4	NA	1.2	NA	NA	NA	50	7	21	2
4	1	1	1	5	5	5	5	5	5	4	5	4	2	2	2	1	1	1	2	2	2	2	2	2	2	2	2	NA	NA	NA	NA	2	5	NA	1.8	1.75	5	4.333333333333333	51	7	3	2
1	1	1	1	2	3	3	3	3	4	3	4	4	3	2	2	2	3	3	2	2	3	2	3	1	2	2	2	NA	NA	NA	NA	2	2.6666666666666665	NA	2.2666666666666666	1	3.3333333333333335	3.6666666666666665	28	1	2	1
1	4	1	1	4	4	4	4	4	4	4	4	4	2	3	3	3	2	2	2	3	4	3	3	3	2	2	2	NA	NA	NA	NA	2	4	NA	2.6	1.75	4	4	44	8	3	2
2	2	1	1	5	3	5	NA	NA	NA	NA	NA	NA	4	4	4	4	3	3	4	3	4	3	3	3	4	3	3	1	2	3	3	1	4.333333333333333	2.25	3.466666666666667	1.5	NA	NA	35	18	5	3
4	5	3	4	5	5	5	NA	NA	NA	NA	NA	NA	1	3	2	1	3	1	1	4	4	1	1	1	1	1	1	NA	NA	NA	NA	1	5	NA	1.7333333333333334	4	NA	NA	37	5	6	2
1	1	1	1	3	3	3	2	2	2	3	3	3	1	3	2	2	1	1	1	2	1	2	2	2	3	3	1	NA	NA	NA	NA	1	3	NA	1.8	1	2	3	74	6	2	2
1	1	1	1	5	5	5	NA	NA	NA	NA	NA	NA	2	2	1	1	2	2	1	2	2	1	2	2	1	1	2	NA	NA	NA	NA	1	5	NA	1.6	1	NA	NA	41	15	5	3
1	1	1	1	4	4	4	NA	NA	NA	NA	NA	NA	3	2	2	3	3	2	3	2	2	4	3	3	2	3	2	1	1	1	1	2	4	1	2.6	1	NA	NA	44	11	5	1
3	1	2	1	4	4	3	NA	NA	NA	NA	NA	NA	2	2	3	2	3	2	4	2	3	3	2	3	2	2	2	2	2	2	2	2	3.6666666666666665	2	2.466666666666667	1.75	NA	NA	27	6	4	1
NA	NA	NA	NA	4	4	4	4	4	4	3	4	4	2	2	2	1	2	1	2	1	2	2	1	1	1	2	1	NA	NA	NA	NA	2	4	NA	1.5333333333333334	NA	4	3.6666666666666665	64	1	3	2
4	3	3	3	4	4	3	NA	NA	NA	NA	NA	NA	2	2	3	2	2	1	1	2	4	2	3	2	2	2	3	NA	NA	NA	NA	1	3.6666666666666665	NA	2.2	3.25	NA	NA	37	6	6	2
1	3	3	1	4	5	5	NA	NA	NA	NA	NA	NA	3	2	2	2	3	2	4	3	3	2	1	2	3	2	3	NA	NA	NA	NA	1	4.666666666666667	NA	2.466666666666667	2	NA	NA	36	11	6	2
5	4	4	4	5	5	5	5	5	5	5	5	5	4	5	5	5	5	5	5	5	5	5	4	4	5	4	4	NA	NA	NA	NA	1	5	NA	4.666666666666667	4.25	5	5	40	6	7	3
4	3	3	5	5	5	5	3	5	3	4	5	3	5	4	3	5	3	5	5	5	3	5	2	3	4	5	4	3	5	5	5	2	5	4.5	4.066666666666666	3.75	3.6666666666666665	4	36	6	3	2
1	1	1	1	5	5	5	NA	NA	NA	NA	NA	NA	1	1	1	2	2	2	1	1	1	1	2	2	3	2	1	NA	NA	NA	NA	2	5	NA	1.5333333333333334	1	NA	NA	55	2	2	2
1	1	1	5	5	5	5	NA	NA	NA	NA	NA	NA	1	1	1	1	2	1	2	3	2	2	1	2	1	2	1	NA	NA	NA	NA	1	5	NA	1.5333333333333334	2	NA	NA	69	4	4	2
4	4	3	4	4	4	4	5	4	4	3	4	4	1	3	1	2	2	2	1	3	1	2	1	1	2	2	1	1	3	4	2	1	4	2.5	1.6666666666666667	3.75	4.333333333333333	3.6666666666666665	43	14	4	2
1	1	1	1	4	4	4	5	5	5	5	4	4	1	1	1	2	2	2	1	1	2	1	1	1	1	1	1	NA	NA	NA	NA	1	4	NA	1.2666666666666666	1	5	4.333333333333333	54	18	5	3
2	1	1	1	4	4	4	NA	NA	NA	NA	NA	NA	1	1	1	1	1	1	1	1	1	1	1	1	1	1	1	NA	NA	NA	NA	1	4	NA	1	1.25	NA	NA	40	6	4	2
1	1	1	1	3	3	3	3	2	2	2	2	3	1	1	1	2	1	2	1	1	3	1	1	1	1	1	1	NA	NA	NA	NA	1	3	NA	1.2666666666666666	1	2.3333333333333335	2.3333333333333335	54	21	3	2
NA	NA	NA	NA	5	4	4	NA	NA	NA	NA	NA	NA	2	1	2	2	2	2	2	2	2	2	2	1	1	1	2	NA	NA	NA	NA	2	4.333333333333333	NA	1.7333333333333334	NA	NA	NA	46	1	4	2
2	3	NA	NA	4	5	4	NA	NA	NA	NA	NA	NA	3	4	2	5	3	2	4	5	4	5	4	4	5	4	4	NA	NA	NA	NA	1	4.333333333333333	NA	3.8666666666666667	NA	NA	NA	40	4	9	2
3	3	3	3	5	4	4	NA	NA	NA	NA	NA	NA	1	1	1	1	1	1	1	1	1	1	1	1	1	1	1	NA	NA	NA	NA	1	4.333333333333333	NA	1	3	NA	NA	43	10	9	2
NA	2	1	3	4	2	3	4	2	4	3	3	2	3	2	5	3	3	2	3	2	2	3	2	4	3	1	3	NA	NA	NA	NA	1	3	NA	2.7333333333333334	NA	3.3333333333333335	2.6666666666666665	46	4	4	3
1	1	1	1	5	5	5	NA	NA	NA	NA	NA	NA	2	2	2	1	2	2	2	1	2	2	2	2	2	2	2	NA	NA	NA	NA	4	5	NA	1.8666666666666667	1	NA	NA	56	11	5	1
1	1	1	1	2	3	3	3	3	2	4	4	3	1	1	1	1	1	1	1	1	1	1	1	1	1	1	1	1	1	1	1	1	2.6666666666666665	1	1	1	2.6666666666666665	3.6666666666666665	41	15	3	3
5	5	1	1	5	5	5	3	3	3	4	4	4	3	3	3	3	4	4	2	2	2	2	2	2	2	2	2	2	4	5	1	2	5	3	2.533333333333333	3	3	4	47	4	5	1
1	1	1	1	5	5	5	NA	NA	NA	NA	NA	NA	1	1	1	1	1	1	1	1	1	1	1	1	1	1	1	NA	NA	NA	NA	1	5	NA	1	1	NA	NA	57	13	4	2
1	1	1	1	4	4	4	4	4	4	4	4	4	2	2	2	3	3	4	2	1	3	1	1	1	2	2	2	NA	NA	NA	NA	2	4	NA	2.066666666666667	1	4	4	49	1	4	2
2	2	3	2	4	4	4	NA	NA	NA	NA	NA	NA	2	1	1	1	1	1	1	1	2	1	1	1	1	1	1	NA	NA	NA	NA	1	4	NA	1.1333333333333333	2.25	NA	NA	37	4	5	2
2	4	2	3	3	3	4	NA	NA	NA	NA	NA	NA	2	4	2	4	5	3	4	2	3	2	3	3	2	5	4	NA	NA	NA	NA	1	3.3333333333333335	NA	3.2	2.75	NA	NA	53	7	3	2
2	3	3	3	3	2	3	2	3	3	3	3	2	4	3	3	3	4	4	3	3	3	3	2	4	4	4	2	NA	NA	NA	NA	1	2.6666666666666665	NA	3.2666666666666666	2.75	2.6666666666666665	2.6666666666666665	29	8	4	3
NA	NA	3	NA	5	5	5	NA	NA	NA	NA	NA	NA	1	1	1	2	1	1	1	1	1	1	1	1	1	1	1	NA	NA	NA	NA	2	5	NA	1.0666666666666667	NA	NA	NA	32	2	2	2
NA	3	1	1	2	3	3	3	3	3	3	3	3	2	3	3	4	3	3	2	3	3	3	3	3	2	2	3	NA	NA	NA	NA	2	2.6666666666666665	NA	2.8	NA	3	3	45	10	2	1
3	2	2	NA	5	4	4	NA	NA	NA	NA	NA	NA	2	2	1	2	1	3	1	2	2	1	1	1	2	2	1	1	1	1	1	1	4.333333333333333	1	1.6	NA	NA	NA	65	21	2	2
1	1	1	1	4	5	4	NA	NA	NA	NA	NA	NA	1	2	2	3	1	2	2	2	1	1	1	2	2	2	2	NA	NA	NA	NA	1	4.333333333333333	NA	1.7333333333333334	1	NA	NA	66	19	5	2
3	2	1	NA	3	4	5	NA	NA	NA	NA	NA	NA	3	2	2	3	2	2	2	5	4	1	1	3	1	3	4	NA	NA	NA	NA	1	4	NA	2.533333333333333	NA	NA	NA	30	7	6	3
4	2	3	1	4	4	4	NA	NA	NA	NA	NA	NA	2	2	2	1	2	2	2	1	2	2	2	1	2	1	2	NA	NA	NA	NA	2	4	NA	1.7333333333333334	2.5	NA	NA	54	21	6	2
3	1	1	3	5	5	5	NA	NA	NA	NA	NA	NA	1	5	5	3	1	5	3	1	2	3	1	1	3	5	1	1	3	5	3	1	5	3	2.6666666666666665	2	NA	NA	86	21	10	3
1	1	1	1	4	5	4	4	4	4	4	5	5	1	1	1	1	1	1	1	1	1	1	1	1	1	1	1	NA	NA	NA	NA	2	4.333333333333333	NA	1	1	4	4.666666666666667	54	21	4	2
2	1	1	1	4	5	4	NA	NA	NA	NA	NA	NA	2	2	2	3	3	3	3	1	2	2	2	3	2	1	2	NA	NA	NA	NA	2	4.333333333333333	NA	2.2	1.25	NA	NA	28	6	5	2
1	1	1	1	5	4	5	5	5	5	3	4	3	1	1	2	1	1	1	2	2	3	1	1	1	2	2	1	4	5	5	4	1	4.666666666666667	4.5	1.4666666666666666	1	5	3.3333333333333335	46	9	4	2
3	2	2	1	5	5	5	5	5	4	4	5	4	2	2	2	1	1	1	1	2	3	3	3	2	2	2	1	NA	NA	NA	NA	2	5	NA	1.8666666666666667	2	4.666666666666667	4.333333333333333	43	15	4	2
2	3	3	3	4	4	4	4	3	3	2	2	1	2	2	3	2	2	2	2	1	3	2	1	1	2	2	2	NA	NA	NA	NA	2	4	NA	1.9333333333333333	2.75	3.3333333333333335	1.6666666666666667	41	12	5	3
2	3	1	2	5	4	5	5	5	5	5	5	5	2	1	1	1	1	1	1	1	2	1	1	1	1	1	1	1	1	1	1	1	4.666666666666667	1	1.1333333333333333	2	5	5	47	11	4	3
1	1	1	1	5	5	5	NA	NA	NA	NA	NA	NA	1	1	2	1	1	1	1	1	1	1	1	1	1	1	1	NA	NA	NA	NA	2	5	NA	1.0666666666666667	1	NA	NA	76	21	4	2
1	1	1	1	5	5	5	3	1	1	3	3	3	4	5	4	4	5	3	1	1	2	3	2	2	3	1	3	NA	NA	NA	NA	1	5	NA	2.8666666666666667	1	1.6666666666666667	3	46	15	3	1
4	3	4	1	5	4	5	5	4	5	5	5	4	4	4	4	3	3	4	4	4	5	4	5	5	5	4	3	NA	NA	NA	NA	2	4.666666666666667	NA	4.066666666666666	3	4.666666666666667	4.666666666666667	26	4	4	1
1	1	1	1	4	4	4	NA	NA	NA	NA	NA	NA	3	3	3	3	3	3	2	2	2	3	2	2	2	2	2	NA	NA	NA	NA	2	4	NA	2.466666666666667	1	NA	NA	47	16	8	1
1	1	1	NA	4	3	3	NA	NA	NA	NA	NA	NA	2	2	3	2	1	2	2	2	3	2	2	3	2	3	2	NA	NA	NA	NA	1	3.3333333333333335	NA	2.2	NA	NA	NA	39	2	8	2
1	1	1	1	5	5	5	5	5	5	5	5	5	1	1	1	1	1	1	1	1	2	1	1	1	1	1	1	NA	NA	NA	NA	1	5	NA	1.0666666666666667	1	5	5	39	16	6	2
1	1	1	1	5	5	5	NA	NA	NA	NA	NA	NA	1	1	2	2	2	2	1	1	1	1	1	1	1	1	1	NA	NA	NA	NA	2	5	NA	1.2666666666666666	1	NA	NA	59	21	12	1
1	1	1	1	4	4	4	4	4	4	4	4	4	1	1	1	1	1	1	1	1	1	1	1	1	1	1	1	NA	NA	NA	NA	2	4	NA	1	1	4	4	38	5	5	1
2	2	2	1	4	5	3	NA	NA	NA	NA	NA	NA	1	1	1	1	1	1	1	1	1	1	2	1	1	1	1	NA	NA	NA	NA	1	4	NA	1.0666666666666667	1.75	NA	NA	47	9	5	3
1	1	1	1	4	4	4	NA	NA	NA	NA	NA	NA	1	1	1	1	1	1	1	1	1	1	1	1	1	1	1	NA	NA	NA	NA	1	4	NA	1	1	NA	NA	48	9	2	1
1	1	1	1	5	5	5	5	5	5	5	5	4	1	1	1	1	1	1	1	1	2	1	1	1	1	1	1	NA	NA	NA	NA	1	5	NA	1.0666666666666667	1	5	4.666666666666667	53	9	5	2
1	1	1	1	4	4	4	NA	NA	NA	NA	NA	NA	3	2	2	4	4	3	1	3	2	3	3	2	2	1	3	1	1	2	2	2	4	1.5	2.533333333333333	1	NA	NA	65	21	5	2
NA	NA	NA	NA	4	4	4	3	3	3	3	3	3	2	2	2	1	1	2	1	1	2	2	1	1	2	1	2	NA	NA	NA	NA	2	4	NA	1.5333333333333334	NA	3	3	57	20	2	2
1	1	1	1	5	5	5	5	5	5	5	4	5	1	1	1	2	2	2	1	1	1	1	1	3	2	1	1	1	1	1	1	1	5	1	1.4	1	5	4.666666666666667	62	21	11	3
1	1	1	1	5	5	5	5	4	5	4	4	4	2	2	1	1	1	1	1	2	2	1	1	1	1	2	1	NA	NA	NA	NA	1	5	NA	1.3333333333333333	1	4.666666666666667	4	51	3	3	1
2	3	3	1	5	5	5	NA	NA	NA	NA	NA	NA	1	1	1	1	1	1	1	1	4	5	1	4	1	1	1	NA	NA	NA	NA	2	5	NA	1.6666666666666667	2.25	NA	NA	36	6	5	2
4	1	4	5	3	3	2	NA	NA	NA	NA	NA	NA	4	4	3	3	3	3	2	2	3	2	2	3	3	4	3	NA	NA	NA	NA	2	2.6666666666666665	NA	2.933333333333333	3.5	NA	NA	55	9	7	2
3	1	1	1	5	5	5	5	3	4	5	5	5	1	1	1	1	1	1	1	1	1	1	1	1	1	1	1	2	2	5	2	2	5	2.75	1	1.5	4	5	45	21	3	2
1	1	1	1	4	5	4	NA	NA	NA	NA	NA	NA	3	3	4	3	3	3	3	3	3	3	3	3	3	3	3	NA	NA	NA	NA	2	4.333333333333333	NA	3.066666666666667	1	NA	NA	64	11	4	2
1	1	1	1	4	4	5	4	5	4	4	5	4	1	1	1	1	1	1	4	1	1	1	1	1	1	1	1	NA	NA	NA	NA	1	4.333333333333333	NA	1.2	1	4.333333333333333	4.333333333333333	52	11	2	3
NA	NA	NA	NA	4	4	4	NA	NA	NA	NA	NA	NA	2	1	1	1	1	1	1	2	2	1	1	1	1	1	1	NA	NA	NA	NA	2	4	NA	1.2	NA	NA	NA	51	3	4	3
1	1	1	1	5	5	5	5	5	3	4	4	4	2	2	3	2	1	1	2	1	2	1	2	1	2	1	1	NA	NA	NA	NA	1	5	NA	1.6	1	4.333333333333333	4	37	5	5	3
1	1	1	2	1	1	2	3	3	3	3	3	3	2	1	1	1	3	1	3	2	3	3	1	2	3	1	3	NA	NA	NA	NA	1	1.3333333333333333	NA	2	1.25	3	3	61	9	4	2
1	1	1	1	5	5	5	NA	NA	NA	NA	NA	NA	2	2	2	1	1	1	4	3	2	2	2	2	3	3	2	2	3	3	3	2	5	2.75	2.1333333333333333	1	NA	NA	60	9	3	2
2	1	1	1	4	4	4	NA	NA	NA	NA	NA	NA	3	4	3	3	4	3	4	4	3	4	2	3	3	5	4	NA	NA	NA	NA	2	4	NA	3.466666666666667	1.25	NA	NA	23	2	5	1
1	1	1	1	5	5	2	3	3	3	3	4	4	1	2	2	1	1	1	1	1	2	2	1	1	1	2	1	NA	NA	NA	NA	1	4	NA	1.3333333333333333	1	3	3.6666666666666665	42	11	4	1
3	2	3	3	3	5	3	NA	NA	NA	NA	NA	NA	3	3	3	3	3	2	3	5	3	4	2	3	3	4	3	NA	NA	NA	NA	1	3.6666666666666665	NA	3.1333333333333333	2.75	NA	NA	40	6	7	3
1	1	NA	1	5	5	5	4	4	3	4	4	4	3	4	3	2	3	2	3	4	3	3	4	3	2	4	3	NA	NA	NA	NA	1	5	NA	3.066666666666667	NA	3.6666666666666665	4	66	5	5	1
1	2	1	1	4	4	4	4	4	4	4	4	4	1	1	1	1	1	1	1	1	1	1	1	1	1	1	1	2	1	1	1	2	4	1.25	1	1.25	4	4	58	9	5	2
4	4	4	4	5	4	4	4	5	5	5	5	5	2	2	2	1	1	1	2	1	1	2	1	1	3	2	1	NA	NA	NA	NA	1	4.333333333333333	NA	1.5333333333333334	4	4.666666666666667	5	33	11	12	3
NA	3	NA	NA	4	4	4	NA	NA	NA	NA	NA	NA	1	1	1	1	1	1	1	1	2	1	1	1	1	1	1	NA	NA	NA	NA	1	4	NA	1.0666666666666667	NA	NA	NA	68	16	3	3
1	1	1	1	5	5	5	4	4	4	4	3	3	4	4	2	4	2	4	2	2	3	1	2	2	2	2	2	1	1	2	1	2	5	1.25	2.533333333333333	1	4	3.3333333333333335	38	2	5	3
5	4	5	5	5	5	5	5	5	5	4	5	5	2	1	2	1	1	1	3	3	2	1	1	3	2	2	1	NA	NA	NA	NA	1	5	NA	1.7333333333333334	4.75	5	4.666666666666667	29	10	12	3
1	1	1	1	3	3	3	4	4	4	4	4	4	1	1	1	1	1	1	2	2	1	2	1	1	1	1	1	NA	NA	NA	NA	2	3	NA	1.2	1	4	4	57	12	4	3
4	4	1	1	4	4	4	5	4	4	4	4	4	2	4	3	2	3	2	2	3	4	4	2	1	3	3	2	NA	NA	NA	NA	2	4	NA	2.6666666666666665	2.5	4.333333333333333	4	24	2	4	2
1	3	3	1	4	4	4	NA	NA	NA	NA	NA	NA	3	3	2	1	2	2	4	3	5	1	1	1	3	4	4	2	2	3	2	1	4	2.25	2.6	2	NA	NA	55	3	4	2
1	1	1	1	5	5	5	NA	NA	NA	NA	NA	NA	3	3	3	2	2	2	3	5	5	3	4	2	3	5	3	NA	NA	NA	NA	2	5	NA	3.2	1	NA	NA	46	11	5	2
1	NA	NA	NA	3	3	2	3	3	2	2	2	3	3	3	3	3	2	3	3	3	3	4	2	4	3	3	3	NA	NA	NA	NA	1	2.6666666666666665	NA	3	NA	2.6666666666666665	2.3333333333333335	51	21	18	1
3	1	1	1	4	2	2	3	3	4	3	3	4	2	2	3	2	4	3	3	4	3	4	2	3	2	4	2	NA	NA	NA	NA	1	2.6666666666666665	NA	2.8666666666666667	1.5	3.3333333333333335	3.3333333333333335	35	5	4	1
3	2	1	1	4	4	4	NA	NA	NA	NA	NA	NA	4	3	4	2	2	2	2	2	4	4	2	2	3	4	2	NA	NA	NA	NA	2	4	NA	2.8	1.75	NA	NA	53	21	4	2
3	3	3	2	4	4	4	4	4	4	4	4	4	3	4	3	3	3	3	4	3	3	4	3	3	3	4	3	NA	NA	NA	NA	2	4	NA	3.2666666666666666	2.75	4	4	54	13	4	3
1	2	1	1	5	5	5	5	5	5	4	5	4	2	1	3	1	1	1	1	1	1	2	2	1	1	1	1	NA	NA	NA	NA	2	5	NA	1.3333333333333333	1.25	5	4.333333333333333	37	5	3	3
5	3	3	4	4	4	4	NA	NA	NA	NA	NA	NA	1	2	1	1	2	2	2	3	3	2	2	3	2	2	2	NA	NA	NA	NA	2	4	NA	2	3.75	NA	NA	29	6	8	3
3	5	5	1	5	5	5	NA	NA	NA	NA	NA	NA	3	3	4	5	4	3	2	3	4	3	2	3	3	2	3	NA	NA	NA	NA	1	5	NA	3.1333333333333333	3.5	NA	NA	48	8	17	3
3	1	5	1	5	5	5	5	5	5	5	5	5	3	3	3	1	3	1	3	1	5	3	1	3	3	3	2	NA	NA	NA	NA	1	5	NA	2.533333333333333	2.5	5	5	35	8	4	2
5	1	1	1	5	5	5	3	3	4	4	4	4	1	1	1	3	3	2	1	1	1	1	1	1	1	4	3	NA	NA	NA	NA	1	5	NA	1.6666666666666667	2	3.3333333333333335	4	57	21	6	2
4	1	1	1	5	5	4	NA	NA	NA	NA	NA	NA	2	2	1	1	4	4	1	2	2	1	1	1	1	2	2	NA	NA	NA	NA	1	4.666666666666667	NA	1.8	1.75	NA	NA	26	10	1	2
4	1	3	4	5	5	5	NA	NA	NA	NA	NA	NA	1	1	2	1	1	2	1	2	2	1	1	1	2	1	2	NA	NA	NA	NA	2	5	NA	1.4	3	NA	NA	62	12	8	3
1	1	1	1	5	5	5	4	4	1	4	4	4	1	1	1	1	1	1	1	5	1	1	1	1	1	1	1	1	1	4	1	2	5	1.75	1.2666666666666666	1	3	4	66	6	6	2
1	1	1	1	4	5	5	4	4	5	3	4	4	2	2	2	1	1	1	1	2	3	1	1	1	1	2	2	NA	NA	NA	NA	2	4.666666666666667	NA	1.5333333333333334	1	4.333333333333333	3.6666666666666665	28	5	4	1
3	2	3	1	4	5	5	NA	NA	NA	NA	NA	NA	2	1	1	2	2	1	1	1	2	2	1	1	2	2	1	NA	NA	NA	NA	1	4.666666666666667	NA	1.4666666666666666	2.25	NA	NA	40	11	7	3
1	1	1	NA	5	5	5	NA	NA	NA	NA	NA	NA	1	1	1	1	1	1	1	1	1	1	1	1	1	1	1	1	2	2	1	2	5	1.5	1	NA	NA	NA	58	3	2	2
3	2	1	1	5	5	5	5	5	5	4	5	5	1	1	1	1	1	1	1	1	1	1	1	1	1	1	1	NA	NA	NA	NA	2	5	NA	1	1.75	5	4.666666666666667	26	5	3	2
1	1	1	1	4	5	4	5	5	5	5	5	5	1	1	1	1	1	1	1	1	1	1	1	1	1	1	1	1	1	2	1	1	4.333333333333333	1.25	1	1	5	5	48	21	2	1
3	4	3	3	3	3	2	NA	NA	NA	NA	NA	NA	4	3	4	4	3	4	3	4	4	4	4	3	4	4	3	NA	NA	NA	NA	2	2.6666666666666665	NA	3.6666666666666665	3.25	NA	NA	49	4	7	2
2	2	2	1	4	4	4	4	4	4	4	4	4	1	2	2	3	1	1	2	2	3	2	1	1	2	1	1	2	3	3	3	1	4	2.75	1.6666666666666667	1.75	4	4	45	21	4	3
1	1	1	1	5	5	5	5	5	5	3	3	3	1	1	1	1	1	1	1	2	2	1	1	1	1	1	1	NA	NA	NA	NA	1	5	NA	1.1333333333333333	1	5	3	55	14	4	2
3	3	4	3	5	5	4	NA	NA	NA	NA	NA	NA	4	5	4	3	4	4	4	4	5	4	4	5	5	4	5	NA	NA	NA	NA	1	4.666666666666667	NA	4.266666666666667	3.25	NA	NA	39	11	14	2
2	1	1	1	5	5	5	5	5	5	5	5	5	1	1	1	1	1	1	1	1	1	1	1	1	1	1	1	NA	NA	NA	NA	1	5	NA	1	1.25	5	5	35	10	4	2
4	1	1	1	5	5	5	5	5	5	4	4	4	2	2	2	1	2	1	1	1	1	2	1	1	1	3	1	NA	NA	NA	NA	1	5	NA	1.4666666666666666	1.75	5	4	33	6	2	2
1	1	1	1	5	5	5	NA	NA	NA	NA	NA	NA	2	2	3	1	2	2	3	2	2	3	2	1	2	2	2	NA	NA	NA	NA	1	5	NA	2.066666666666667	1	NA	NA	42	7	4	3
1	1	1	NA	4	3	5	NA	NA	NA	NA	NA	NA	2	2	2	1	2	2	1	2	3	2	1	2	2	1	2	NA	NA	NA	NA	1	4	NA	1.8	NA	NA	NA	43	1	11	1
2	3	2	2	5	5	5	5	5	5	4	5	5	2	3	3	3	1	1	3	1	3	1	3	3	3	3	1	NA	NA	NA	NA	2	5	NA	2.2666666666666666	2.25	5	4.666666666666667	34	12	7	3
1	1	1	1	5	5	5	5	5	4	5	5	5	1	1	2	2	1	1	1	1	2	1	1	1	1	1	1	NA	NA	NA	NA	1	5	NA	1.2	1	4.666666666666667	5	53	1	4	2
5	1	3	1	5	5	5	5	4	5	5	5	5	3	1	1	1	4	1	1	1	3	1	1	1	1	1	2	1	1	1	1	1	5	1	1.5333333333333334	2.5	4.666666666666667	5	29	4	5	1
1	1	1	1	2	2	3	3	2	3	4	3	3	1	3	4	3	3	4	2	2	4	3	3	3	2	2	2	NA	NA	NA	NA	1	2.3333333333333335	NA	2.7333333333333334	1	2.6666666666666665	3.3333333333333335	34	9	3	3
5	5	1	1	4	4	4	NA	NA	NA	NA	NA	NA	1	1	1	1	1	1	1	1	1	1	1	1	1	1	1	NA	NA	NA	NA	2	4	NA	1	3	NA	NA	36	10	12	2
4	3	2	3	4	4	4	NA	NA	NA	NA	NA	NA	4	3	4	3	4	3	3	4	3	4	4	4	3	3	4	NA	NA	NA	NA	1	4	NA	3.533333333333333	3	NA	NA	34	9	7	2
4	2	1	1	4	4	4	5	5	5	3	4	3	3	3	2	3	2	2	3	3	2	2	2	3	2	2	3	1	1	1	1	1	4	1	2.466666666666667	2	5	3.3333333333333335	34	12	3	2
1	1	1	NA	3	3	3	3	3	3	3	3	3	1	1	1	2	1	1	1	1	1	1	1	1	1	2	3	1	1	1	1	1	3	1	1.2666666666666666	NA	3	3	54	21	3	2
2	3	4	3	4	5	4	NA	NA	NA	NA	NA	NA	3	2	4	4	4	4	4	2	4	4	4	3	2	3	4	NA	NA	NA	NA	1	4.333333333333333	NA	3.4	3	NA	NA	49	9	4	1
2	3	1	1	4	4	4	3	3	3	3	4	3	4	4	4	4	4	3	4	4	4	3	4	4	4	4	4	4	4	4	4	2	4	4	3.8666666666666667	1.75	3	3.3333333333333335	32	9	3	3
1	NA	2	1	5	5	4	NA	NA	NA	NA	NA	NA	2	1	3	1	2	1	1	2	1	1	1	1	3	1	2	NA	NA	NA	NA	2	4.666666666666667	NA	1.5333333333333334	NA	NA	NA	39	2	3	2
3	2	2	3	5	5	5	NA	NA	NA	NA	NA	NA	3	3	1	4	4	4	1	4	3	2	1	1	2	1	4	2	1	2	2	2	5	1.75	2.533333333333333	2.5	NA	NA	45	11	4	2
1	1	1	1	5	5	5	4	5	5	5	5	4	1	2	1	1	1	1	1	2	2	1	1	1	1	1	2	NA	NA	NA	NA	2	5	NA	1.2666666666666666	1	4.666666666666667	4.666666666666667	36	9	3	2
1	1	1	1	5	5	5	NA	NA	NA	NA	NA	NA	1	1	1	2	2	2	1	2	2	1	1	1	2	1	1	1	1	2	1	1	5	1.25	1.4	1	NA	NA	33	2	4	2
1	1	1	1	3	3	3	3	3	3	3	3	3	3	3	3	2	2	2	2	2	2	3	2	2	2	2	3	NA	NA	NA	NA	1	3	NA	2.3333333333333335	1	3	3	51	5	3	1
1	NA	1	NA	5	5	5	NA	NA	NA	NA	NA	NA	2	1	2	1	1	1	1	1	1	1	2	1	2	1	1	NA	NA	NA	NA	1	5	NA	1.2666666666666666	NA	NA	NA	41	4	3	2
1	1	1	1	3	5	5	2	2	3	3	3	2	2	1	3	2	2	2	1	1	2	2	2	2	2	1	1	NA	NA	NA	NA	2	4.333333333333333	NA	1.7333333333333334	1	2.3333333333333335	2.6666666666666665	41	7	2	3
5	5	NA	NA	5	5	5	NA	NA	NA	NA	NA	NA	1	1	1	1	1	1	1	4	4	1	1	1	1	4	1	NA	NA	NA	NA	2	5	NA	1.6	NA	NA	NA	40	15	8	2
1	1	1	1	4	4	4	NA	NA	NA	NA	NA	NA	4	3	4	4	4	4	2	3	4	4	3	3	3	3	4	NA	NA	NA	NA	2	4	NA	3.466666666666667	1	NA	NA	40	5	8	2
NA	NA	NA	1	4	4	4	3	2	1	2	3	3	2	2	3	1	1	1	2	3	2	2	2	3	2	1	1	NA	NA	NA	NA	2	4	NA	1.8666666666666667	NA	2	2.6666666666666665	39	6	6	1
3	3	2	1	4	4	4	4	4	4	4	4	4	1	1	2	1	1	1	2	1	3	1	1	1	1	1	2	NA	NA	NA	NA	2	4	NA	1.3333333333333333	2.25	4	4	38	9	3	2
2	3	1	1	4	4	4	NA	NA	NA	NA	NA	NA	1	1	1	1	1	1	1	1	1	1	1	1	1	1	1	1	1	1	1	2	4	1	1	1.75	NA	NA	35	8	3	2
3	2	3	1	4	4	3	NA	NA	NA	NA	NA	NA	1	1	1	1	1	1	1	1	1	1	1	1	1	1	1	NA	NA	NA	NA	1	3.6666666666666665	NA	1	2.25	NA	NA	36	8	3	2
3	3	1	1	4	4	5	5	5	5	5	5	5	1	1	1	1	1	1	1	1	1	1	1	1	1	1	1	NA	NA	NA	NA	2	4.333333333333333	NA	1	2	5	5	34	7	3	2
3	1	1	1	5	4	5	5	5	5	5	5	5	1	1	1	1	1	1	1	1	1	1	1	1	1	1	1	NA	NA	NA	NA	2	4.666666666666667	NA	1	1.5	5	5	38	11	3	2
5	1	NA	1	5	4	5	NA	NA	NA	NA	NA	NA	3	3	3	3	3	2	2	3	3	1	1	4	1	2	2	NA	NA	NA	NA	2	4.666666666666667	NA	2.4	NA	NA	NA	35	11	4	3
2	1	1	1	5	4	4	4	4	5	5	4	5	2	3	2	2	2	3	2	2	2	1	2	3	3	2	2	NA	NA	NA	NA	2	4.333333333333333	NA	2.2	1.25	4.333333333333333	4.666666666666667	32	8	4	3
1	1	1	1	4	5	5	NA	NA	NA	NA	NA	NA	1	1	1	1	1	1	1	1	1	1	1	1	1	1	1	NA	NA	NA	NA	2	4.666666666666667	NA	1	1	NA	NA	48	5	4	1
1	2	1	3	3	3	3	NA	NA	NA	NA	NA	NA	3	2	1	2	2	2	3	3	2	2	2	3	2	2	2	NA	NA	NA	NA	2	3	NA	2.2	1.75	NA	NA	62	21	3	1
1	2	1	1	3	3	3	3	3	3	3	3	3	1	1	1	1	1	1	2	2	3	1	1	1	1	1	1	NA	NA	NA	NA	1	3	NA	1.2666666666666666	1.25	3	3	31	8	6	2
2	2	2	1	5	5	5	5	5	4	4	4	4	3	2	1	2	3	2	1	1	2	2	2	2	2	1	1	NA	NA	NA	NA	2	5	NA	1.8	1.75	4.666666666666667	4	44	16	3	2
3	3	1	1	5	5	5	NA	NA	NA	NA	NA	NA	4	3	3	4	4	4	3	2	4	3	3	3	3	3	2	NA	NA	NA	NA	2	5	NA	3.2	2	NA	NA	45	11	4	3
1	1	1	3	5	5	5	NA	NA	NA	NA	NA	NA	1	1	1	1	1	1	1	1	2	1	1	1	1	1	1	NA	NA	NA	NA	1	5	NA	1.0666666666666667	1.5	NA	NA	73	9	3	2
4	4	2	3	5	4	4	5	5	4	4	5	5	3	4	4	2	4	3	2	3	4	2	2	2	2	3	3	NA	NA	NA	NA	2	4.333333333333333	NA	2.8666666666666667	3.25	4.666666666666667	4.666666666666667	40	5	2	2
3	3	3	3	3	3	3	NA	NA	NA	NA	NA	NA	1	1	1	1	1	1	2	1	1	1	1	1	1	1	1	NA	NA	NA	NA	1	3	NA	1.0666666666666667	3	NA	NA	31	6	5	2
5	2	4	4	5	5	4	3	4	5	5	3	4	2	1	1	2	1	2	1	1	3	2	1	1	3	3	1	NA	NA	NA	NA	1	4.666666666666667	NA	1.6666666666666667	3.75	4	4	33	10	9	2
2	1	1	1	5	5	4	NA	NA	NA	NA	NA	NA	1	1	1	1	1	1	1	1	1	1	1	1	1	1	1	NA	NA	NA	NA	1	4.666666666666667	NA	1	1.25	NA	NA	53	5	7	2
1	1	1	1	5	5	5	5	5	5	5	5	5	2	3	3	1	1	2	3	2	2	2	1	1	2	2	1	1	3	2	1	1	5	1.75	1.8666666666666667	1	5	5	25	8	4	3
1	1	1	1	4	2	3	NA	NA	NA	NA	NA	NA	3	2	1	1	1	2	1	2	3	2	1	1	3	2	2	NA	NA	NA	NA	2	3	NA	1.8	1	NA	NA	20	3	3	1
1	1	1	1	5	5	5	NA	NA	NA	NA	NA	NA	3	1	2	1	2	1	2	2	4	1	2	1	1	3	3	1	1	2	1	1	5	1.25	1.9333333333333333	1	NA	NA	22	7	2	3
5	4	5	4	4	5	5	4	5	5	4	5	5	4	5	4	5	4	4	4	5	5	4	5	5	4	4	4	NA	NA	NA	NA	1	4.666666666666667	NA	4.4	4.5	4.666666666666667	4.666666666666667	36	16	12	3
1	1	2	2	5	5	5	5	5	5	4	5	4	1	1	1	2	1	1	2	2	2	4	1	1	1	1	1	1	1	1	1	1	5	1	1.4666666666666666	1.5	5	4.333333333333333	41	16	6	3
3	1	1	NA	5	5	4	NA	NA	NA	NA	NA	NA	5	4	4	5	4	5	4	4	3	4	3	2	4	4	4	2	4	4	4	1	4.666666666666667	3.5	3.933333333333333	NA	NA	NA	37	2	6	1
2	2	1	1	5	5	5	NA	NA	NA	NA	NA	NA	2	2	2	2	2	2	1	3	5	1	1	1	1	1	1	NA	NA	NA	NA	2	5	NA	1.8	1.5	NA	NA	25	7	9	3
1	3	2	2	4	4	4	NA	NA	NA	NA	NA	NA	2	2	1	2	2	2	1	1	2	1	1	1	1	1	1	2	2	2	2	1	4	2	1.4	2	NA	NA	59	1	2	4
1	1	1	1	4	4	4	NA	NA	NA	NA	NA	NA	2	2	2	2	2	2	2	2	2	2	2	2	2	2	2	2	2	2	1	1	4	1.75	2	1	NA	NA	31	4	3	4
1	2	1	2	4	4	4	4	4	4	4	4	4	4	4	4	2	4	4	1	1	2	2	2	2	3	4	4	NA	NA	NA	NA	2	4	NA	2.8666666666666667	1.5	4	4	32	7	9	3
4	NA	NA	NA	5	5	5	5	5	5	4	5	5	1	4	2	1	1	1	2	1	3	2	1	1	2	1	1	NA	NA	NA	NA	2	5	NA	1.6	NA	5	4.666666666666667	30	7	3	3
3	2	1	2	5	5	5	4	5	5	5	5	4	1	2	2	2	2	2	2	1	2	1	2	3	1	1	3	NA	NA	NA	NA	2	5	NA	1.8	2	4.666666666666667	4.666666666666667	30	6	3	4
3	1	1	1	5	3	4	5	5	5	5	5	5	1	1	1	1	1	1	2	1	2	1	1	1	1	1	1	NA	NA	NA	NA	2	4	NA	1.1333333333333333	1.5	5	5	51	12	3	2
3	4	3	5	5	5	4	NA	NA	NA	NA	NA	NA	1	1	1	2	2	1	2	1	1	2	2	2	1	2	1	NA	NA	NA	NA	2	4.666666666666667	NA	1.4666666666666666	3.75	NA	NA	30	9	2	3
1	2	1	1	4	4	4	4	4	5	4	4	4	2	2	2	2	2	3	2	1	2	2	2	1	2	2	3	NA	NA	NA	NA	2	4	NA	2	1.25	4.333333333333333	4	32	4	3	3
4	5	4	5	5	5	5	NA	NA	NA	NA	NA	NA	1	1	1	1	2	2	2	1	2	2	1	2	1	2	2	NA	NA	NA	NA	2	5	NA	1.5333333333333334	4.5	NA	NA	30	10	2	3
3	3	2	2	3	4	4	4	4	3	4	3	3	3	2	3	1	2	2	3	2	1	3	3	3	3	2	2	2	3	2	4	2	3.6666666666666665	2.75	2.3333333333333335	2.5	3.6666666666666665	3.3333333333333335	35	9	3	4
5	4	4	4	5	5	5	NA	NA	NA	NA	NA	NA	1	1	1	2	2	2	1	1	1	2	2	1	1	2	1	NA	NA	NA	NA	2	5	NA	1.4	4.25	NA	NA	30	6	2	3
1	1	1	1	5	4	4	4	5	4	4	5	4	2	2	2	2	1	2	1	2	2	2	2	2	2	2	2	NA	NA	NA	NA	2	4.333333333333333	NA	1.8666666666666667	1	4.333333333333333	4.333333333333333	32	4	3	3
3	3	4	3	4	5	4	NA	NA	NA	NA	NA	NA	5	4	3	3	4	4	3	4	4	5	4	3	5	3	5	NA	NA	NA	NA	1	4.333333333333333	NA	3.933333333333333	3.25	NA	NA	39	9	4	3
2	2	1	4	2	3	3	3	3	3	4	3	4	3	3	2	3	2	3	3	3	2	3	2	4	3	3	3	NA	NA	NA	NA	2	2.6666666666666665	NA	2.8	2.25	3	3.6666666666666665	30	2	2	3
NA	NA	NA	NA	5	5	5	NA	NA	NA	NA	NA	NA	1	1	1	1	1	1	1	1	1	1	1	1	1	1	1	NA	NA	NA	NA	2	5	NA	1	NA	NA	NA	30	6	2	3
1	1	1	2	4	4	4	NA	NA	NA	NA	NA	NA	2	2	2	1	1	3	1	1	3	2	1	3	2	1	2	NA	NA	NA	NA	1	4	NA	1.8	1.25	NA	NA	34	7	5	4
4	4	4	1	4	4	4	4	3	3	4	3	4	3	3	2	3	2	3	2	2	2	2	2	4	3	2	2	1	2	3	1	2	4	1.75	2.466666666666667	3.25	3.3333333333333335	3.6666666666666665	33	4	7	2
2	2	2	1	4	4	4	4	4	4	4	3	4	1	1	2	2	1	2	1	2	2	2	1	1	1	2	2	NA	NA	NA	NA	1	4	NA	1.5333333333333334	1.75	4	3.6666666666666665	41	11	3	4
1	1	1	1	5	5	5	NA	NA	NA	NA	NA	NA	1	1	1	1	1	1	1	1	1	1	1	1	1	1	1	NA	NA	NA	NA	2	5	NA	1	1	NA	NA	30	5	2	3
2	4	1	1	4	4	5	4	4	4	4	5	5	2	2	2	2	2	2	1	2	2	2	2	2	1	2	2	NA	NA	NA	NA	2	4.333333333333333	NA	1.8666666666666667	2	4	4.666666666666667	32	4	4	3
4	3	1	1	5	5	4	4	4	4	4	5	5	2	2	2	1	1	2	1	1	2	2	1	2	1	1	2	1	1	1	1	1	4.666666666666667	1	1.5333333333333334	2.25	4	4.666666666666667	33	7	4	2
1	1	1	1	2	2	2	2	2	2	2	2	2	3	3	3	2	3	3	3	3	3	3	3	2	3	3	3	1	1	1	1	1	2	1	2.8666666666666667	1	2	2	48	11	2	2
3	1	2	1	5	5	5	NA	NA	NA	NA	NA	NA	2	3	2	3	3	2	1	4	3	1	2	2	2	3	2	2	4	2	4	2	5	3	2.3333333333333335	1.75	NA	NA	35	4	7	3
1	4	1	1	5	5	5	5	5	4	4	4	5	1	2	2	2	3	2	3	1	4	2	2	1	1	2	1	NA	NA	NA	NA	1	5	NA	1.9333333333333333	1.75	4.666666666666667	4.333333333333333	35	9	3	3
1	1	2	1	4	4	4	NA	NA	NA	NA	NA	NA	2	2	3	2	2	2	3	3	3	1	2	3	2	2	2	NA	NA	NA	NA	2	4	NA	2.2666666666666666	1.25	NA	NA	38	7	3	4
4	4	2	1	2	5	3	2	2	2	4	5	5	2	2	3	1	2	1	4	4	2	2	1	3	3	1	2	3	1	2	3	1	3.3333333333333335	2.25	2.2	2.75	2	4.666666666666667	25	8	4	1
4	3	4	4	3	5	4	NA	NA	NA	NA	NA	NA	5	4	3	4	4	2	5	4	4	4	1	5	5	5	5	NA	NA	NA	NA	2	4	NA	4	3.75	NA	NA	32	11	2	3
4	4	4	4	3	3	3	3	3	3	3	3	3	3	3	3	3	3	3	3	3	3	3	3	3	3	3	3	NA	NA	NA	NA	2	3	NA	3	4	3	3	33	11	9	4
1	4	1	1	4	4	4	NA	NA	NA	NA	NA	NA	3	3	3	2	3	2	2	4	3	3	2	2	3	3	2	1	1	4	1	2	4	1.75	2.6666666666666665	1.75	NA	NA	44	1	6	2
1	1	1	1	4	4	5	NA	NA	NA	NA	NA	NA	2	2	2	2	2	2	1	1	2	1	1	1	2	2	1	NA	NA	NA	NA	2	4.333333333333333	NA	1.6	1	NA	NA	32	1	2	1
2	2	4	2	3	2	4	NA	NA	NA	NA	NA	NA	1	2	4	2	4	3	1	3	3	2	2	4	4	3	1	NA	NA	NA	NA	1	3	NA	2.6	2.5	NA	NA	56	21	16	4
1	1	1	1	5	5	5	5	4	4	4	4	5	1	1	1	1	2	2	1	2	1	1	1	2	1	1	1	NA	NA	NA	NA	1	5	NA	1.2666666666666666	1	4.333333333333333	4.333333333333333	44	6	2	2
3	1	4	4	2	4	3	4	2	3	2	4	3	4	2	4	2	3	4	2	4	2	2	2	3	4	4	3	NA	NA	NA	NA	1	3	NA	3	3	3	3	22	2	15	4
3	3	2	1	4	4	4	4	4	4	4	4	3	2	2	1	1	1	1	2	2	2	2	2	2	1	2	2	1	2	2	2	2	4	1.75	1.6666666666666667	2.25	4	3.6666666666666665	48	21	5	3
1	NA	NA	NA	5	4	5	NA	NA	NA	NA	NA	NA	1	1	1	1	1	1	1	1	5	1	1	1	1	1	2	NA	NA	NA	NA	2	4.666666666666667	NA	1.3333333333333333	NA	NA	NA	63	2	3	3
2	1	1	1	5	5	4	5	4	5	5	5	5	1	1	1	1	1	1	1	1	1	1	1	1	1	1	1	NA	NA	NA	NA	2	4.666666666666667	NA	1	1.25	4.666666666666667	5	31	8	5	4
5	1	1	1	5	5	5	NA	NA	NA	NA	NA	NA	1	1	1	1	1	1	1	1	1	1	1	3	4	3	1	NA	NA	NA	NA	2	5	NA	1.4666666666666666	2	NA	NA	35	2	3	1
1	1	1	1	5	5	5	5	5	3	4	5	4	2	1	2	2	2	2	1	1	1	1	1	1	1	1	1	NA	NA	NA	NA	2	5	NA	1.3333333333333333	1	4.333333333333333	4.333333333333333	43	6	5	4
1	1	1	1	5	5	5	NA	NA	NA	NA	NA	NA	2	1	1	3	2	3	1	1	1	1	1	1	1	1	1	NA	NA	NA	NA	2	5	NA	1.4	1	NA	NA	47	1	5	4
1	1	1	1	3	3	4	3	3	2	4	4	4	3	2	3	3	2	3	4	5	4	2	1	1	4	5	4	NA	NA	NA	NA	2	3.3333333333333335	NA	3.066666666666667	1	2.6666666666666665	4	45	2	4	4
1	1	1	1	4	4	4	3	3	3	2	2	2	3	2	2	2	3	3	3	2	4	2	2	2	2	2	2	NA	NA	NA	NA	2	4	NA	2.4	1	3	2	62	21	2	4
3	3	3	3	3	3	4	3	4	3	4	3	3	3	3	3	3	3	3	4	3	3	3	3	3	3	4	3	NA	NA	NA	NA	2	3.3333333333333335	NA	3.1333333333333333	3	3.3333333333333335	3.3333333333333335	41	15	5	4
3	2	1	1	4	4	3	4	4	3	4	4	4	3	2	3	2	2	2	1	2	2	2	3	3	4	2	1	NA	NA	NA	NA	2	3.6666666666666665	NA	2.2666666666666666	1.75	3.6666666666666665	4	33	6	7	4
1	1	1	1	4	4	4	5	5	5	5	5	5	1	1	1	1	1	1	1	1	1	1	1	1	1	1	1	1	1	1	1	2	4	1	1	1	5	5	63	17	3	4
1	1	1	4	4	4	4	4	4	4	4	4	4	1	1	1	1	1	1	1	1	1	1	1	1	1	1	1	NA	NA	NA	NA	2	4	NA	1	1.75	4	4	69	1	2	4
1	1	1	1	4	4	4	NA	NA	NA	NA	NA	NA	2	2	3	3	3	3	2	3	4	2	3	2	2	1	3	NA	NA	NA	NA	2	4	NA	2.533333333333333	1	NA	NA	37	11	4	4
1	1	1	1	5	5	5	NA	NA	NA	NA	NA	NA	1	2	1	1	2	2	1	1	1	1	1	1	1	1	1	1	1	1	1	2	5	1	1.2	1	NA	NA	65	21	6	4
1	1	1	1	5	5	5	NA	NA	NA	NA	NA	NA	1	1	1	1	1	1	1	1	1	1	1	1	1	1	1	NA	NA	NA	NA	2	5	NA	1	1	NA	NA	39	1	3	3
1	1	1	1	5	5	5	NA	NA	NA	NA	NA	NA	1	1	1	1	1	1	1	1	1	1	1	1	1	1	1	NA	NA	NA	NA	2	5	NA	1	1	NA	NA	30	9	3	4
1	1	1	1	4	4	4	4	3	3	2	2	2	2	1	2	1	1	1	1	1	2	1	2	1	1	1	1	NA	NA	NA	NA	2	4	NA	1.2666666666666666	1	3.3333333333333335	2	87	21	4	4
1	1	1	1	3	3	3	NA	NA	NA	NA	NA	NA	1	1	1	1	1	1	2	4	1	1	3	2	1	1	1	NA	NA	NA	NA	1	3	NA	1.4666666666666666	1	NA	NA	40	6	9	3
1	1	1	1	3	3	3	NA	NA	NA	NA	NA	NA	4	3	3	1	1	1	3	4	3	3	1	1	3	3	3	1	1	1	1	1	3	1	2.466666666666667	1	NA	NA	60	20	3	1
1	1	1	1	5	5	5	4	4	4	4	4	4	2	2	2	2	1	1	1	2	2	2	1	1	1	2	2	NA	NA	NA	NA	2	5	NA	1.6	1	4	4	31	6	5	1
1	1	1	1	4	4	4	NA	NA	NA	NA	NA	NA	3	3	4	4	4	4	3	4	4	5	4	4	3	4	4	NA	NA	NA	NA	1	4	NA	3.8	1	NA	NA	40	14	4	1
1	1	1	1	5	5	5	4	4	5	4	4	4	1	1	1	1	1	1	1	1	1	1	1	1	1	1	1	NA	NA	NA	NA	1	5	NA	1	1	4.333333333333333	4	47	11	2	2
1	3	3	1	4	4	4	NA	NA	NA	NA	NA	NA	4	3	4	4	2	3	2	3	2	2	3	2	3	3	2	NA	NA	NA	NA	1	4	NA	2.8	2	NA	NA	42	5	4	1
5	5	5	4	5	5	5	NA	NA	NA	NA	NA	NA	4	3	4	4	5	4	3	3	4	5	3	4	3	4	5	5	4	3	4	1	5	4	3.8666666666666667	4.75	NA	NA	46	16	5	3
4	3	2	1	5	5	4	4	5	4	4	5	5	2	3	3	1	2	3	1	3	2	4	1	2	1	5	3	NA	NA	NA	NA	2	4.666666666666667	NA	2.4	2.5	4.333333333333333	4.666666666666667	32	7	6	3
2	3	1	1	5	5	5	5	5	5	5	5	5	2	2	1	1	2	1	1	1	3	1	1	4	1	1	1	NA	NA	NA	NA	2	5	NA	1.5333333333333334	1.75	5	5	32	7	8	3
1	2	1	NA	5	5	5	NA	NA	NA	NA	NA	NA	2	1	1	2	2	2	1	1	1	1	1	1	1	1	1	NA	NA	NA	NA	1	5	NA	1.2666666666666666	NA	NA	NA	46	18	5	1
1	1	1	1	4	5	4	4	4	4	4	5	5	2	2	2	1	1	1	2	2	2	2	2	2	1	2	2	NA	NA	NA	NA	1	4.333333333333333	NA	1.7333333333333334	1	4	4.666666666666667	39	8	4	1
3	2	3	2	4	4	4	4	4	3	4	4	4	2	3	2	1	1	2	3	2	2	2	3	1	3	2	2	NA	NA	NA	NA	2	4	NA	2.066666666666667	2.5	3.6666666666666665	4	30	5	2	3
3	1	2	2	5	5	5	NA	NA	NA	NA	NA	NA	4	4	4	4	5	5	4	4	5	4	4	3	4	4	2	NA	NA	NA	NA	2	5	NA	4	2	NA	NA	34	4	4	1
2	2	2	1	4	5	5	NA	NA	NA	NA	NA	NA	4	4	4	4	3	4	4	4	4	4	3	3	2	4	1	NA	NA	NA	NA	1	4.666666666666667	NA	3.466666666666667	1.75	NA	NA	34	14	5	2
3	2	3	1	5	5	5	5	5	5	5	5	5	1	1	1	1	1	1	1	1	1	1	1	1	1	1	1	1	1	1	1	1	5	1	1	2.25	5	5	39	18	4	3
1	1	1	1	5	4	4	4	4	4	4	5	4	1	1	1	1	1	1	1	1	1	1	1	1	1	1	1	1	1	1	1	1	4.333333333333333	1	1	1	4	4.333333333333333	32	7	7	2
1	1	1	1	5	5	3	NA	NA	NA	NA	NA	NA	3	3	3	2	3	1	3	2	1	1	2	2	3	2	1	NA	NA	NA	NA	1	4.333333333333333	NA	2.1333333333333333	1	NA	NA	46	10	4	3
5	3	4	2	4	5	4	NA	NA	NA	NA	NA	NA	3	4	2	3	4	4	2	2	4	2	1	4	3	3	3	NA	NA	NA	NA	1	4.333333333333333	NA	2.933333333333333	3.5	NA	NA	58	20	5	3
3	2	3	2	4	4	5	NA	NA	NA	NA	NA	NA	1	1	1	1	1	1	1	1	1	1	1	1	1	1	1	NA	NA	NA	NA	1	4.333333333333333	NA	1	2.5	NA	NA	54	11	4	3
1	1	1	1	5	5	5	4	4	5	5	5	5	1	1	1	1	1	1	1	1	1	1	1	1	1	1	1	NA	NA	NA	NA	1	5	NA	1	1	4.333333333333333	5	22	3	4	2
3	2	3	2	3	4	4	NA	NA	NA	NA	NA	NA	3	2	2	3	3	2	3	3	3	3	2	3	3	2	3	NA	NA	NA	NA	2	3.6666666666666665	NA	2.6666666666666665	2.5	NA	NA	32	6	6	3
3	3	2	1	3	3	3	NA	NA	NA	NA	NA	NA	3	3	3	3	3	3	3	3	3	3	3	3	3	3	3	NA	NA	NA	NA	1	3	NA	3	2.25	NA	NA	41	11	8	3
3	3	3	3	4	4	4	4	4	4	4	4	4	4	4	4	4	4	4	2	3	2	1	4	2	3	4	4	NA	NA	NA	NA	2	4	NA	3.2666666666666666	3	4	4	30	7	12	3
2	1	2	1	4	4	4	NA	NA	NA	NA	NA	NA	2	2	2	2	2	2	2	2	2	2	2	2	2	2	2	NA	NA	NA	NA	2	4	NA	2	1.5	NA	NA	32	4	3	3
4	4	4	1	5	5	5	4	5	5	5	5	5	1	1	1	1	1	1	2	1	1	1	1	2	2	1	1	NA	NA	NA	NA	2	5	NA	1.2	3.25	4.666666666666667	5	34	11	10	3
3	2	4	2	4	3	2	NA	NA	NA	NA	NA	NA	2	1	1	1	1	1	1	2	2	2	1	1	2	2	2	NA	NA	NA	NA	2	3	NA	1.4666666666666666	2.75	NA	NA	30	5	4	3
1	1	1	1	5	4	5	3	3	4	5	5	5	3	3	2	2	1	3	5	3	2	2	2	2	3	3	1	NA	NA	NA	NA	2	4.666666666666667	NA	2.466666666666667	1	3.3333333333333335	5	37	8	2	3
5	5	5	5	5	5	5	NA	NA	NA	NA	NA	NA	5	5	5	1	5	1	1	1	5	5	1	1	1	5	5	NA	NA	NA	NA	2	5	NA	3.1333333333333333	5	NA	NA	28	8	3	1
3	1	1	1	3	3	4	5	4	5	5	3	4	1	2	1	2	1	1	2	2	2	1	1	2	1	2	2	NA	NA	NA	NA	2	3.3333333333333335	NA	1.5333333333333334	1.5	4.666666666666667	4	39	11	8	2
1	3	1	1	4	4	4	NA	NA	NA	NA	NA	NA	1	1	1	1	1	1	1	1	1	1	1	1	1	1	1	NA	NA	NA	NA	1	4	NA	1	1.5	NA	NA	38	9	2	3
1	2	1	1	4	5	5	NA	NA	NA	NA	NA	NA	2	1	2	1	1	1	2	2	1	2	1	1	2	2	2	NA	NA	NA	NA	2	4.666666666666667	NA	1.5333333333333334	1.25	NA	NA	26	3	3	2
1	2	1	1	5	5	5	NA	NA	NA	NA	NA	NA	3	2	3	3	3	2	3	4	2	2	1	1	2	3	2	1	2	3	1	2	5	1.75	2.4	1.25	NA	NA	27	6	4	3
1	1	1	1	5	4	5	2	2	3	5	5	5	1	1	2	1	1	1	1	1	2	1	1	2	1	1	1	NA	NA	NA	NA	2	4.666666666666667	NA	1.2	1	2.3333333333333335	5	45	6	2	2
1	1	1	1	5	5	5	5	5	5	4	4	4	1	1	1	1	1	1	1	1	1	1	1	1	1	1	1	1	2	2	1	2	5	1.5	1	1	5	4	58	21	3	2
3	3	1	1	3	3	4	NA	NA	NA	NA	NA	NA	1	1	1	1	1	1	1	1	1	1	1	1	1	1	1	NA	NA	NA	NA	2	3.3333333333333335	NA	1	2	NA	NA	31	2	2	3
1	1	1	1	4	4	4	NA	NA	NA	NA	NA	NA	3	3	3	2	2	2	3	3	3	3	2	2	2	3	2	NA	NA	NA	NA	2	4	NA	2.533333333333333	1	NA	NA	42	16	5	3
1	1	1	1	4	4	4	NA	NA	NA	NA	NA	NA	1	1	2	2	2	2	2	1	1	1	1	1	1	1	1	1	1	1	1	1	4	1	1.3333333333333333	1	NA	NA	30	4	4	3
1	1	2	1	5	5	5	5	5	5	5	5	5	1	1	1	1	1	1	1	1	1	1	1	1	1	1	1	NA	NA	NA	NA	2	5	NA	1	1.25	5	5	61	21	17	3
NA	1	1	1	5	5	5	4	5	5	2	3	2	3	3	1	3	2	4	2	4	4	1	1	3	4	4	4	NA	NA	NA	NA	2	5	NA	2.8666666666666667	NA	4.666666666666667	2.3333333333333335	30	1	4	3
1	3	1	NA	4	5	5	NA	NA	NA	NA	NA	NA	2	1	2	1	1	1	2	2	2	3	3	2	2	2	2	NA	NA	NA	NA	2	4.666666666666667	NA	1.8666666666666667	NA	NA	NA	27	3	2	3
5	5	3	5	5	4	5	5	5	5	5	5	5	4	5	5	5	5	5	5	5	4	4	4	5	5	4	5	NA	NA	NA	NA	2	4.666666666666667	NA	4.666666666666667	4.5	5	5	41	11	5	3
2	2	2	2	5	5	5	4	4	4	4	4	4	2	2	3	2	1	2	1	2	2	1	2	2	2	2	3	NA	NA	NA	NA	2	5	NA	1.9333333333333333	2	4	4	34	3	4	1
3	4	2	2	5	4	5	NA	NA	NA	NA	NA	NA	2	1	2	1	2	1	1	1	2	2	1	2	1	1	1	NA	NA	NA	NA	1	4.666666666666667	NA	1.4	2.75	NA	NA	43	10	8	2
3	NA	NA	NA	5	5	5	5	5	5	5	5	5	1	1	1	1	1	1	1	1	4	1	1	1	1	1	1	NA	NA	NA	NA	2	5	NA	1.2	NA	5	5	28	3	7	2
1	1	1	1	4	3	4	NA	NA	NA	NA	NA	NA	2	3	2	3	2	2	3	2	2	3	2	2	2	2	2	1	2	3	2	1	3.6666666666666665	2	2.2666666666666666	1	NA	NA	37	16	5	1
1	1	1	1	4	4	4	NA	NA	NA	NA	NA	NA	1	1	1	1	1	1	1	1	3	1	1	1	1	1	1	NA	NA	NA	NA	1	4	NA	1.1333333333333333	1	NA	NA	64	21	4	2
3	NA	2	1	3	4	3	NA	NA	NA	NA	NA	NA	3	3	3	1	3	2	3	3	3	3	4	1	4	3	1	NA	NA	NA	NA	1	3.3333333333333335	NA	2.6666666666666665	NA	NA	NA	63	18	1	3
3	2	1	1	3	3	4	4	3	3	4	2	3	2	2	2	1	2	1	3	2	2	2	2	2	2	2	2	NA	NA	NA	NA	2	3.3333333333333335	NA	1.9333333333333333	1.75	3.3333333333333335	3	42	6	4	3
NA	4	NA	NA	5	5	5	5	5	5	5	5	5	2	2	2	3	3	3	1	1	4	2	1	2	2	2	2	NA	NA	NA	NA	2	5	NA	2.1333333333333333	NA	5	5	41	12	4	1
1	1	1	1	4	4	4	NA	NA	NA	NA	NA	NA	1	1	1	1	1	1	1	1	1	1	1	1	1	1	1	NA	NA	NA	NA	2	4	NA	1	1	NA	NA	50	12	3	2
1	4	1	1	5	4	4	NA	NA	NA	NA	NA	NA	2	1	3	1	1	2	1	1	1	1	1	1	2	2	2	NA	NA	NA	NA	1	4.333333333333333	NA	1.4666666666666666	1.75	NA	NA	29	2	4	2
2	3	1	1	5	5	5	5	4	4	5	5	5	3	2	2	1	2	2	1	1	2	2	2	1	2	2	2	NA	NA	NA	NA	2	5	NA	1.8	1.75	4.333333333333333	5	42	7	6	2
1	1	2	2	5	4	4	4	4	4	4	4	4	2	2	2	2	2	2	1	2	2	3	1	1	2	2	2	2	4	4	2	2	4.333333333333333	3	1.8666666666666667	1.5	4	4	44	16	3	3
2	2	3	2	5	5	5	NA	NA	NA	NA	NA	NA	3	3	3	3	4	3	3	4	2	2	3	3	4	2	3	2	2	5	2	2	5	2.75	3	2.25	NA	NA	38	4	5	2
1	1	1	1	4	4	4	2	1	2	4	4	4	1	1	1	1	1	1	1	1	2	1	1	1	1	1	1	NA	NA	NA	NA	2	4	NA	1.0666666666666667	1	1.6666666666666667	4	34	12	5	3
3	3	4	1	5	5	5	NA	NA	NA	NA	NA	NA	1	2	2	2	2	3	1	2	2	3	1	1	1	2	2	NA	NA	NA	NA	2	5	NA	1.8	2.75	NA	NA	55	11	6	3
3	4	2	2	5	5	5	NA	NA	NA	NA	NA	NA	2	1	1	1	1	1	1	1	2	1	1	1	1	1	1	NA	NA	NA	NA	2	5	NA	1.1333333333333333	2.75	NA	NA	43	3	3	2
4	5	3	3	4	4	4	5	4	4	4	5	4	4	4	4	3	4	5	4	4	3	4	5	5	3	4	5	NA	NA	NA	NA	1	4	NA	4.066666666666666	3.75	4.333333333333333	4.333333333333333	40	11	14	2
1	1	1	1	3	4	3	3	3	4	5	5	5	2	3	2	2	3	2	2	1	2	1	1	1	2	2	2	NA	NA	NA	NA	1	3.3333333333333335	NA	1.8666666666666667	1	3.3333333333333335	5	43	11	3	3
3	1	1	1	5	5	5	5	5	5	5	5	5	2	3	3	1	2	1	1	2	3	1	1	1	1	1	1	NA	NA	NA	NA	1	5	NA	1.6	1.5	5	5	35	6	4	2
1	1	1	1	4	4	4	4	3	3	4	4	4	2	3	3	2	2	3	1	3	2	2	2	2	2	2	1	NA	NA	NA	NA	2	4	NA	2.1333333333333333	1	3.3333333333333335	4	47	21	5	1
2	1	2	1	4	4	4	NA	NA	NA	NA	NA	NA	3	3	3	2	1	2	3	3	2	2	2	2	3	2	3	NA	NA	NA	NA	1	4	NA	2.4	1.5	NA	NA	42	3	6	1
1	1	1	1	5	5	5	NA	NA	NA	NA	NA	NA	1	1	1	1	1	1	1	1	1	1	1	1	1	1	1	NA	NA	NA	NA	1	5	NA	1	1	NA	NA	48	16	4	1
4	3	3	4	4	5	5	4	5	4	4	4	5	3	5	3	5	4	4	4	5	5	5	3	5	4	4	4	NA	NA	NA	NA	2	4.666666666666667	NA	4.2	3.5	4.333333333333333	4.333333333333333	36	8	4	2
4	2	4	2	4	4	4	NA	NA	NA	NA	NA	NA	4	3	4	4	4	3	4	4	4	3	4	4	4	4	4	NA	NA	NA	NA	1	4	NA	3.8	3	NA	NA	33	11	6	3
2	2	1	1	4	4	4	5	5	5	3	4	3	1	1	1	1	1	1	1	1	2	1	1	1	1	1	1	NA	NA	NA	NA	2	4	NA	1.0666666666666667	1.5	5	3.3333333333333335	61	2	4	1
1	1	1	1	5	5	5	NA	NA	NA	NA	NA	NA	3	2	3	2	3	3	3	4	3	3	2	2	2	2	2	NA	NA	NA	NA	1	5	NA	2.6	1	NA	NA	34	1	2	2
1	1	1	1	5	5	5	5	5	5	5	5	5	1	1	1	1	1	1	2	1	1	1	1	1	1	2	1	1	1	1	1	2	5	1	1.1333333333333333	1	5	5	29	4	6	2
2	2	2	1	4	4	4	4	4	4	4	4	3	2	1	1	1	2	2	2	2	2	1	1	2	2	4	2	1	1	1	1	2	4	1	1.8	1.75	4	3.6666666666666665	38	1	3	3
1	1	1	1	4	4	4	4	4	4	5	5	5	1	1	2	1	1	1	1	1	2	1	1	1	1	1	1	NA	NA	NA	NA	2	4	NA	1.1333333333333333	1	4	5	37	7	4	1
1	3	1	2	3	4	4	NA	NA	NA	NA	NA	NA	2	2	2	3	3	2	2	1	1	3	3	2	3	1	2	NA	NA	NA	NA	2	3.6666666666666665	NA	2.1333333333333333	1.75	NA	NA	46	6	3	3
1	1	1	1	5	5	5	NA	NA	NA	NA	NA	NA	4	4	3	2	3	2	2	2	4	3	3	3	4	3	3	NA	NA	NA	NA	2	5	NA	3	1	NA	NA	51	6	2	1
3	3	2	3	4	4	4	NA	NA	NA	NA	NA	NA	4	3	2	3	3	4	3	5	3	4	3	4	4	4	4	1	2	3	3	1	4	2.25	3.533333333333333	2.75	NA	NA	31	4	7	2
NA	NA	NA	1	5	5	5	5	5	5	4	5	4	2	2	4	1	1	1	2	2	4	2	1	2	1	2	3	NA	NA	NA	NA	2	5	NA	2	NA	5	4.333333333333333	25	5	2	3
4	4	5	3	3	3	3	4	4	4	4	4	4	1	4	1	1	3	5	1	1	2	1	1	2	3	1	1	NA	NA	NA	NA	2	3	NA	1.8666666666666667	4	4	4	58	21	8	1
1	1	1	1	4	5	5	NA	NA	NA	NA	NA	NA	3	2	3	1	2	2	2	4	2	2	2	2	2	3	2	NA	NA	NA	NA	2	4.666666666666667	NA	2.2666666666666666	1	NA	NA	55	20	4	2
4	2	2	1	4	5	4	4	4	5	4	4	5	1	1	1	1	1	1	2	1	1	1	1	1	1	1	4	1	1	4	1	1	4.333333333333333	1.75	1.2666666666666666	2.25	4.333333333333333	4.333333333333333	39	11	3	2
NA	NA	NA	1	4	4	4	2	1	1	3	4	4	2	4	3	1	1	1	5	5	3	5	2	2	4	5	3	NA	NA	NA	NA	2	4	NA	3.066666666666667	NA	1.3333333333333333	3.6666666666666665	30	5	2	3
1	1	1	1	5	5	5	NA	NA	NA	NA	NA	NA	2	3	2	3	2	2	1	4	4	2	2	2	4	4	2	1	1	1	1	1	5	1	2.6	1	NA	NA	35	6	3	2
3	4	3	5	3	3	3	NA	NA	NA	NA	NA	NA	3	4	2	2	4	2	3	4	3	2	3	2	3	3	3	NA	NA	NA	NA	2	3	NA	2.8666666666666667	3.75	NA	NA	30	8	7	3
5	5	1	NA	5	5	5	5	4	5	5	5	5	1	1	1	1	1	1	1	1	1	1	1	1	1	1	1	1	2	5	1	2	5	2.25	1	NA	4.666666666666667	5	36	5	7	1
2	2	5	4	3	3	2	NA	NA	NA	NA	NA	NA	4	3	4	3	4	4	1	3	4	4	4	4	4	4	5	NA	NA	NA	NA	2	2.6666666666666665	NA	3.6666666666666665	3.25	NA	NA	22	7	8	1
3	2	2	2	4	4	4	4	4	4	5	5	5	1	1	1	1	1	1	1	1	2	1	1	1	1	1	1	NA	NA	NA	NA	1	4	NA	1.0666666666666667	2.25	4	5	33	6	4	3
NA	NA	NA	NA	4	4	4	4	4	4	3	4	3	2	2	2	1	1	1	1	1	1	2	1	2	1	1	1	NA	NA	NA	NA	2	4	NA	1.3333333333333333	NA	4	3.3333333333333335	52	9	3	1
1	1	1	NA	5	5	5	4	3	3	5	5	5	1	2	2	1	1	1	2	3	2	3	2	1	2	3	1	NA	NA	NA	NA	2	5	NA	1.8	NA	3.3333333333333335	5	42	3	2	2
4	3	1	1	4	4	4	NA	NA	NA	NA	NA	NA	3	4	3	4	4	4	1	2	3	2	1	1	1	2	2	1	1	1	1	2	4	1	2.466666666666667	2.25	NA	NA	40	9	3	2
3	2	1	1	5	5	5	NA	NA	NA	NA	NA	NA	3	3	3	2	3	2	3	3	3	3	3	2	3	5	2	NA	NA	NA	NA	1	5	NA	2.8666666666666667	1.75	NA	NA	31	7	8	2
1	1	1	1	4	4	4	NA	NA	NA	NA	NA	NA	2	2	2	2	2	2	1	3	2	2	1	1	1	1	1	NA	NA	NA	NA	2	4	NA	1.6666666666666667	1	NA	NA	40	8	8	3
2	2	1	1	4	4	4	NA	NA	NA	NA	NA	NA	2	2	3	2	2	2	2	2	3	3	2	2	2	2	2	NA	NA	NA	NA	1	4	NA	2.2	1.5	NA	NA	27	4	5	3
1	1	NA	1	5	5	5	NA	NA	NA	NA	NA	NA	2	1	2	1	2	1	1	5	2	1	1	1	2	5	2	NA	NA	NA	NA	2	5	NA	1.9333333333333333	NA	NA	NA	62	7	2	2
2	1	2	1	4	5	4	4	3	4	4	4	4	3	4	4	3	4	3	3	5	4	3	3	2	4	3	4	NA	NA	NA	NA	2	4.333333333333333	NA	3.466666666666667	1.5	3.6666666666666665	4	58	21	11	1
1	NA	1	NA	3	3	3	NA	NA	NA	NA	NA	NA	3	3	3	3	3	3	3	3	3	3	3	3	2	3	3	NA	NA	NA	NA	2	3	NA	2.933333333333333	NA	NA	NA	40	1	2	2
NA	NA	NA	3	4	4	4	NA	NA	NA	NA	NA	NA	2	2	2	1	2	2	1	2	2	3	2	2	1	2	2	1	1	2	1	2	4	1.25	1.8666666666666667	NA	NA	NA	47	18	3	1
5	3	1	5	4	5	4	NA	NA	NA	NA	NA	NA	2	2	2	1	2	1	1	4	4	3	2	1	2	2	2	NA	NA	NA	NA	2	4.333333333333333	NA	2.066666666666667	3.5	NA	NA	42	3	4	1
1	1	1	NA	4	4	4	4	4	4	4	4	1	3	2	2	3	3	2	2	1	3	2	1	1	2	2	2	1	1	1	1	1	4	1	2.066666666666667	NA	4	3	43	8	7	2
4	4	4	5	4	4	4	5	4	4	5	5	4	4	5	5	5	4	4	4	5	5	4	4	3	4	4	4	5	4	4	5	2	4	4.5	4.266666666666667	4.25	4.333333333333333	4.666666666666667	34	4	10	3
1	1	1	1	5	5	5	NA	NA	NA	NA	NA	NA	1	1	1	1	1	1	1	2	2	1	1	2	2	1	1	2	3	3	1	2	5	2.25	1.2666666666666666	1	NA	NA	50	13	3	3
3	3	1	4	4	5	5	4	5	5	4	3	2	1	1	1	1	1	1	1	1	2	1	1	1	1	1	1	1	1	1	1	2	4.666666666666667	1	1.0666666666666667	2.75	4.666666666666667	3	55	21	6	3
3	1	2	4	3	3	4	3	2	4	3	2	4	2	1	1	2	1	1	1	4	2	1	1	2	2	1	2	NA	NA	NA	NA	2	3.3333333333333335	NA	1.6	2.5	3	3	38	4	3	2
1	1	1	1	5	5	5	NA	NA	NA	NA	NA	NA	1	2	2	2	2	2	2	2	2	1	2	2	2	1	2	1	1	1	1	1	5	1	1.8	1	NA	NA	26	7	4	2
4	3	2	2	4	4	4	NA	NA	NA	NA	NA	NA	2	2	2	3	4	3	2	1	2	2	3	2	3	3	2	NA	NA	NA	NA	2	4	NA	2.4	2.75	NA	NA	38	5	4	1
1	1	1	1	4	4	4	4	3	2	4	3	3	1	1	1	1	1	1	1	1	1	3	1	1	1	1	1	1	1	2	1	2	4	1.25	1.1333333333333333	1	3	3.3333333333333335	46	7	2	3
4	4	4	5	5	5	4	NA	NA	NA	NA	NA	NA	4	4	5	5	4	3	5	4	3	5	5	4	5	5	4	NA	NA	NA	NA	1	4.666666666666667	NA	4.333333333333333	4.25	NA	NA	34	2	10	3
1	1	1	1	4	4	4	4	4	4	4	4	4	4	1	2	1	1	1	3	2	3	3	1	1	3	3	3	NA	NA	NA	NA	2	4	NA	2.1333333333333333	1	4	4	60	4	3	2
1	1	1	1	5	5	5	NA	NA	NA	NA	NA	NA	1	1	1	1	1	1	1	1	1	2	1	1	1	2	1	NA	NA	NA	NA	1	5	NA	1.1333333333333333	1	NA	NA	29	5	3	2
1	2	3	1	5	4	4	3	4	3	4	4	4	3	2	4	3	3	4	4	4	3	3	2	4	1	2	2	1	1	1	1	2	4.333333333333333	1	2.933333333333333	1.75	3.3333333333333335	4	40	5	5	1
1	1	1	1	5	5	5	NA	NA	NA	NA	NA	NA	2	2	2	2	2	2	1	1	1	2	1	1	1	1	1	NA	NA	NA	NA	2	5	NA	1.4666666666666666	1	NA	NA	34	3	6	3
NA	1	1	1	5	5	5	5	5	5	5	5	5	1	1	1	1	1	1	1	1	1	1	1	1	1	1	1	NA	NA	NA	NA	2	5	NA	1	NA	5	5	40	5	5	2
2	3	2	3	4	3	4	4	4	4	4	4	4	2	4	4	3	3	3	3	2	3	5	2	3	4	3	3	NA	NA	NA	NA	2	3.6666666666666665	NA	3.1333333333333333	2.5	4	4	35	2	6	3
1	1	1	1	4	4	4	NA	NA	NA	NA	NA	NA	2	2	2	2	2	2	2	2	2	2	2	2	2	2	2	NA	NA	NA	NA	1	4	NA	2	1	NA	NA	48	21	4	1
1	1	1	1	5	5	5	4	4	4	5	4	5	4	4	4	4	2	2	3	3	3	3	1	1	3	2	3	NA	NA	NA	NA	1	5	NA	2.8	1	4	4.666666666666667	46	11	4	1
1	1	1	1	4	4	4	2	2	2	4	5	5	2	2	3	2	3	1	1	1	1	2	1	1	1	2	2	NA	NA	NA	NA	1	4	NA	1.6666666666666667	1	2	4.666666666666667	35	1	2	2
3	2	NA	1	4	4	4	2	2	3	4	4	4	2	1	1	1	2	2	1	1	2	1	1	1	1	2	1	NA	NA	NA	NA	2	4	NA	1.3333333333333333	NA	2.3333333333333335	4	23	4	5	3
4	4	2	3	4	4	4	NA	NA	NA	NA	NA	NA	2	2	3	3	2	2	3	2	3	3	1	4	2	2	2	3	4	4	2	2	4	3.25	2.4	3.25	NA	NA	32	8	5	3
2	2	2	1	4	4	4	5	5	4	5	5	4	2	2	2	2	2	2	2	2	2	2	2	2	2	2	2	1	1	1	1	2	4	1	2	1.75	4.666666666666667	4.666666666666667	32	4	3	3
2	2	2	2	4	4	4	NA	NA	NA	NA	NA	NA	2	2	2	2	2	2	2	2	2	2	2	2	2	2	2	2	2	2	2	2	4	2	2	2	NA	NA	31	8	3	3
5	5	1	1	5	5	5	5	5	5	5	5	4	2	1	1	1	1	1	1	1	1	1	1	1	1	1	1	1	1	1	1	1	5	1	1.0666666666666667	3	5	4.666666666666667	34	8	4	1
1	1	1	1	5	3	4	NA	NA	NA	NA	NA	NA	1	2	1	1	1	1	2	1	1	1	1	1	1	4	2	5	5	4	1	2	4	3.75	1.4	1	NA	NA	29	3	7	2
1	1	1	1	4	4	4	4	4	5	4	4	4	1	1	1	1	1	1	1	1	1	1	1	1	1	1	1	NA	NA	NA	NA	1	4	NA	1	1	4.333333333333333	4	58	3	3	1
3	1	3	2	4	2	3	4	3	2	4	4	4	3	3	3	4	3	3	4	3	2	4	2	3	3	1	3	NA	NA	NA	NA	1	3	NA	2.933333333333333	2.25	3	4	22	3	7	2
1	3	3	1	4	4	4	4	4	4	4	4	4	3	3	3	3	3	2	3	3	3	3	3	2	3	2	3	NA	NA	NA	NA	1	4	NA	2.8	2	4	4	57	15	2	1
1	NA	1	1	3	3	4	3	3	4	4	3	3	3	3	3	3	3	3	4	3	4	3	4	3	3	3	3	NA	NA	NA	NA	2	3.3333333333333335	NA	3.2	NA	3.3333333333333335	3.3333333333333335	41	6	5	3
4	NA	1	NA	5	5	5	NA	NA	NA	NA	NA	NA	4	4	3	3	2	3	3	2	5	4	1	4	1	4	1	NA	NA	NA	NA	1	5	NA	2.933333333333333	NA	NA	NA	56	21	6	3
NA	NA	NA	NA	2	3	5	NA	NA	NA	NA	NA	NA	2	2	1	1	1	2	1	2	3	1	1	1	1	1	2	NA	NA	NA	NA	2	3.3333333333333335	NA	1.4666666666666666	NA	NA	NA	30	6	1	1
1	1	1	1	5	5	5	5	4	5	5	5	5	3	3	4	2	3	2	3	4	4	3	1	1	2	4	3	NA	NA	NA	NA	1	5	NA	2.8	1	4.666666666666667	5	47	21	5	1
4	4	1	4	4	4	4	4	5	5	5	4	4	1	2	1	1	2	1	1	1	1	2	1	1	1	1	1	NA	NA	NA	NA	1	4	NA	1.2	3.25	4.666666666666667	4.333333333333333	24	6	8	2
NA	1	NA	1	4	4	4	NA	NA	NA	NA	NA	NA	1	1	1	3	2	2	1	2	2	1	1	1	1	1	1	1	1	1	1	2	4	1	1.4	NA	NA	NA	63	5	3	3
1	1	1	1	5	5	5	NA	NA	NA	NA	NA	NA	3	1	3	3	2	2	1	2	1	1	2	1	2	2	1	1	1	1	1	1	5	1	1.8	1	NA	NA	39	11	3	2
1	1	1	1	4	4	4	5	3	3	4	4	4	1	2	2	2	2	2	2	1	2	1	2	2	2	2	2	NA	NA	NA	NA	2	4	NA	1.8	1	3.6666666666666665	4	39	12	4	3
1	1	1	1	4	4	4	NA	NA	NA	NA	NA	NA	2	1	2	2	2	2	2	1	1	2	2	2	2	2	1	1	1	1	1	2	4	1	1.7333333333333334	1	NA	NA	42	21	7	3
NA	NA	2	NA	5	4	5	4	5	5	4	5	4	1	1	1	1	1	1	1	1	1	1	1	1	1	1	1	NA	NA	NA	NA	2	4.666666666666667	NA	1	NA	4.666666666666667	4.333333333333333	39	11	2	3
2	1	1	1	4	5	5	NA	NA	NA	NA	NA	NA	1	2	1	1	1	1	1	1	1	3	1	1	1	1	1	NA	NA	NA	NA	2	4.666666666666667	NA	1.2	1.25	NA	NA	56	10	4	2
3	1	1	1	5	5	5	3	3	2	4	5	4	1	1	2	1	1	1	2	1	1	2	1	1	1	1	1	NA	NA	NA	NA	2	5	NA	1.2	1.5	2.6666666666666665	4.333333333333333	56	1	2	2
1	1	1	1	5	5	5	NA	NA	NA	NA	NA	NA	1	1	1	1	1	1	5	5	5	1	1	1	1	1	2	NA	NA	NA	NA	1	5	NA	1.8666666666666667	1	NA	NA	59	6	2	3
2	2	3	5	3	4	3	4	4	4	4	4	4	1	2	2	2	2	2	1	1	2	1	1	1	1	1	2	NA	NA	NA	NA	2	3.3333333333333335	NA	1.4666666666666666	3	4	4	55	1	1	2
3	3	1	3	5	5	5	NA	NA	NA	NA	NA	NA	5	4	4	4	5	5	4	4	5	4	3	2	4	3	3	1	1	5	1	2	5	2	3.933333333333333	2.5	NA	NA	35	2	6	3
3	3	1	1	4	4	4	4	4	4	4	4	4	2	2	1	3	2	2	1	1	2	1	1	1	1	4	1	NA	NA	NA	NA	1	4	NA	1.6666666666666667	2	4	4	51	4	6	1
1	1	1	1	5	5	5	5	3	3	5	5	5	3	3	3	2	3	2	2	1	2	3	2	2	2	5	3	NA	NA	NA	NA	1	5	NA	2.533333333333333	1	3.6666666666666665	5	24	3	2	3
1	1	1	1	5	5	5	NA	NA	NA	NA	NA	NA	1	1	1	1	1	1	1	5	5	1	1	1	2	1	1	NA	NA	NA	NA	2	5	NA	1.6	1	NA	NA	59	1	2	1
1	1	1	1	5	5	5	5	5	4	5	5	5	1	1	1	1	1	1	1	1	1	1	1	1	1	1	1	NA	NA	NA	NA	2	5	NA	1	1	4.666666666666667	5	47	11	2	2
1	1	1	1	3	3	3	NA	NA	NA	NA	NA	NA	2	1	1	1	1	1	1	1	3	2	1	1	4	1	1	NA	NA	NA	NA	1	3	NA	1.4666666666666666	1	NA	NA	39	7	5	1
1	2	3	1	4	4	4	3	3	3	4	4	4	4	3	2	1	3	1	3	1	3	3	2	1	3	4	3	NA	NA	NA	NA	2	4	NA	2.466666666666667	1.75	3	4	60	21	3	2
1	1	3	2	3	3	2	NA	NA	NA	NA	NA	NA	4	3	3	4	4	4	3	3	4	3	4	4	4	4	4	NA	NA	NA	NA	2	2.6666666666666665	NA	3.6666666666666665	1.75	NA	NA	32	7	4	1
2	3	2	2	3	4	3	4	4	4	3	4	4	3	3	3	3	2	3	2	3	3	3	2	2	2	3	3	NA	NA	NA	NA	2	3.3333333333333335	NA	2.6666666666666665	2.25	4	3.6666666666666665	37	6	7	1
1	1	1	1	3	3	4	2	2	2	2	2	2	2	1	1	1	1	1	1	1	1	1	1	1	1	1	2	1	1	3	1	2	3.3333333333333335	1.5	1.1333333333333333	1	2	2	64	8	2	1
1	1	1	1	5	5	5	NA	NA	NA	NA	NA	NA	2	3	3	3	3	3	3	3	2	3	2	3	2	2	2	1	1	2	1	2	5	1.25	2.6	1	NA	NA	36	4	6	1
1	1	1	1	4	5	5	3	3	3	4	5	4	4	3	1	2	2	1	3	1	2	1	1	1	2	3	2	NA	NA	NA	NA	1	4.666666666666667	NA	1.9333333333333333	1	3	4.333333333333333	30	9	4	2
4	3	4	1	5	4	4	4	4	4	5	4	4	2	2	2	2	2	1	2	1	1	1	1	1	1	2	2	NA	NA	NA	NA	1	4.333333333333333	NA	1.5333333333333334	3	4	4.333333333333333	34	11	17	2
1	2	1	1	5	5	5	4	4	4	4	4	4	3	3	2	1	2	3	2	3	3	3	3	3	2	3	2	NA	NA	NA	NA	2	5	NA	2.533333333333333	1.25	4	4	35	3	5	1
3	1	1	1	5	5	5	NA	NA	NA	NA	NA	NA	1	1	1	2	2	2	1	2	1	1	1	1	1	1	1	1	1	1	1	1	5	1	1.2666666666666666	1.5	NA	NA	33	12	5	2
5	1	4	1	4	3	4	4	4	4	4	4	4	2	1	2	1	1	2	2	3	3	1	1	1	3	4	3	NA	NA	NA	NA	2	3.6666666666666665	NA	2	2.75	4	4	46	8	4	2
4	3	1	2	4	4	4	NA	NA	NA	NA	NA	NA	2	2	2	2	3	3	1	1	2	2	1	1	2	2	2	NA	NA	NA	NA	2	4	NA	1.8666666666666667	2.5	NA	NA	54	7	2	2
3	5	3	3	4	4	5	NA	NA	NA	NA	NA	NA	1	1	1	1	1	1	1	1	1	1	1	1	1	1	1	NA	NA	NA	NA	2	4.333333333333333	NA	1	3.5	NA	NA	35	3	6	2
3	5	1	1	3	3	2	2	5	5	3	5	2	5	5	3	4	5	5	3	4	4	2	2	5	2	3	4	NA	NA	NA	NA	1	2.6666666666666665	NA	3.7333333333333334	2.5	4	3.3333333333333335	47	6	6	2
1	2	1	1	3	3	3	NA	NA	NA	NA	NA	NA	4	3	3	1	4	4	4	4	4	4	4	4	4	4	4	1	3	2	2	1	3	2	3.6666666666666665	1.25	NA	NA	50	9	5	2
1	1	1	1	5	5	5	5	3	3	4	4	4	5	2	4	5	2	2	5	5	2	5	2	2	5	5	5	1	1	2	1	2	5	1.25	3.7333333333333334	1	3.6666666666666665	4	21	1	4	3
3	NA	1	1	5	4	3	NA	NA	NA	NA	NA	NA	4	4	5	4	5	5	2	2	5	5	3	2	2	4	3	1	1	1	1	2	4	1	3.6666666666666665	NA	NA	NA	21	4	5	3
1	1	1	1	3	3	3	NA	NA	NA	NA	NA	NA	2	2	2	2	2	2	3	2	2	2	2	2	2	2	3	NA	NA	NA	NA	1	3	NA	2.1333333333333333	1	NA	NA	47	17	2	1
4	2	3	3	4	2	2	4	4	5	3	4	4	2	2	2	2	2	3	2	1	1	1	1	1	2	2	2	NA	NA	NA	NA	2	2.6666666666666665	NA	1.7333333333333334	3	4.333333333333333	3.6666666666666665	31	6	7	3
3	2	3	1	4	3	4	NA	NA	NA	NA	NA	NA	5	3	4	2	3	4	2	3	3	2	3	3	3	3	3	3	4	3	3	1	3.6666666666666665	3.25	3.066666666666667	2.25	NA	NA	35	3	2	2
3	2	1	2	5	4	4	4	3	4	4	4	4	2	1	1	2	2	2	2	4	2	1	1	1	2	1	1	NA	NA	NA	NA	2	4.333333333333333	NA	1.6666666666666667	2	3.6666666666666665	4	31	11	5	3
1	1	1	1	4	5	5	NA	NA	NA	NA	NA	NA	2	1	2	3	3	3	3	1	2	1	1	1	1	1	1	3	4	4	2	2	4.666666666666667	3.25	1.7333333333333334	1	NA	NA	35	2	10	1
NA	NA	NA	NA	5	5	5	5	5	5	5	5	5	1	1	1	1	1	1	1	1	1	1	1	1	1	2	1	NA	NA	NA	NA	1	5	NA	1.0666666666666667	NA	5	5	33	16	2	3
1	1	1	1	5	5	4	5	5	5	5	5	5	2	2	2	1	1	2	2	3	2	2	1	1	3	3	3	NA	NA	NA	NA	2	4.666666666666667	NA	2	1	5	5	38	14	2	1
1	1	2	2	5	5	5	4	4	2	5	5	4	3	3	3	3	2	3	2	4	3	4	4	4	2	3	4	NA	NA	NA	NA	1	5	NA	3.1333333333333333	1.5	3.3333333333333335	4.666666666666667	31	4	7	1
2	1	3	1	3	3	3	NA	NA	NA	NA	NA	NA	2	2	2	1	2	1	1	1	2	2	2	1	3	1	1	NA	NA	NA	NA	2	3	NA	1.6	1.75	NA	NA	37	6	8	1
NA	1	1	1	3	2	2	NA	NA	NA	NA	NA	NA	1	3	1	2	3	2	2	1	3	3	1	1	1	2	2	NA	NA	NA	NA	1	2.3333333333333335	NA	1.8666666666666667	NA	NA	NA	55	21	3	3
1	5	1	1	5	5	5	NA	NA	NA	NA	NA	NA	4	2	3	1	2	1	5	5	3	3	3	3	3	4	4	1	2	3	1	1	5	1.75	3.066666666666667	2	NA	NA	26	2	3	1
1	1	1	1	4	4	4	4	4	5	2	4	4	4	4	4	4	4	4	4	4	4	4	4	5	4	3	4	NA	NA	NA	NA	1	4	NA	4	1	4.333333333333333	3.3333333333333335	31	6	6	1
1	1	1	1	4	4	4	4	3	3	4	4	4	2	1	1	2	2	2	1	2	1	1	1	1	1	1	1	NA	NA	NA	NA	2	4	NA	1.3333333333333333	1	3.3333333333333335	4	52	16	6	3
1	1	1	1	5	5	5	NA	NA	NA	NA	NA	NA	2	2	1	1	2	3	1	2	2	1	1	1	1	2	2	NA	NA	NA	NA	2	5	NA	1.6	1	NA	NA	34	9	5	2
NA	1	1	NA	4	3	4	2	2	2	3	3	4	1	2	2	1	1	1	1	1	1	1	1	1	1	1	1	1	2	2	1	2	3.6666666666666665	1.5	1.1333333333333333	NA	2	3.3333333333333335	31	6	6	3
1	1	1	1	5	5	5	NA	NA	NA	NA	NA	NA	1	1	2	1	2	2	2	2	3	2	1	1	3	1	1	NA	NA	NA	NA	1	5	NA	1.6666666666666667	1	NA	NA	56	21	21	3
1	1	2	1	5	5	5	5	5	5	5	5	5	1	1	2	1	2	2	4	2	4	1	1	1	1	1	1	NA	NA	NA	NA	2	5	NA	1.6666666666666667	1.25	5	5	30	4	9	2
5	5	2	4	4	4	4	4	4	4	4	4	4	1	2	1	2	1	1	2	2	1	2	1	1	1	1	1	NA	NA	NA	NA	2	4	NA	1.3333333333333333	4	4	4	54	3	3	2
NA	1	1	NA	4	4	5	NA	NA	NA	NA	NA	NA	1	1	1	1	1	2	1	1	1	1	1	1	1	1	1	1	1	2	1	1	4.333333333333333	1.25	1.0666666666666667	NA	NA	NA	32	7	7	3
5	5	4	5	3	3	2	4	3	3	2	3	3	1	1	2	1	2	2	2	2	2	1	1	3	1	2	2	NA	NA	NA	NA	1	2.6666666666666665	NA	1.6666666666666667	4.75	3.3333333333333335	2.6666666666666665	33	6	5	2
1	1	1	1	4	4	4	NA	NA	NA	NA	NA	NA	2	2	3	2	2	2	2	4	3	3	2	2	3	3	2	1	4	3	1	2	4	2.25	2.466666666666667	1	NA	NA	31	3	4	1
NA	NA	NA	NA	5	3	4	4	4	4	5	5	5	1	1	2	1	1	1	1	1	1	1	1	1	2	2	1	NA	NA	NA	NA	1	4	NA	1.2	NA	4	5	49	6	2	3
NA	1	3	NA	4	4	4	NA	NA	NA	NA	NA	NA	2	2	3	2	3	2	1	2	5	2	1	1	1	1	1	NA	NA	NA	NA	1	4	NA	1.9333333333333333	NA	NA	NA	28	7	5	3
1	1	1	1	4	3	4	4	4	4	4	4	4	1	1	1	1	1	1	1	1	3	1	1	1	1	1	1	NA	NA	NA	NA	1	3.6666666666666665	NA	1.1333333333333333	1	4	4	45	7	4	1
3	3	1	2	5	5	5	5	5	5	4	4	4	5	3	3	3	3	3	4	2	3	5	3	3	3	3	3	NA	NA	NA	NA	2	5	NA	3.2666666666666666	2.25	5	4	60	21	6	3
3	3	3	3	4	4	4	NA	NA	NA	NA	NA	NA	1	3	1	1	1	1	1	1	1	3	1	1	1	1	1	NA	NA	NA	NA	2	4	NA	1.2666666666666666	3	NA	NA	57	21	3	2
3	2	1	1	4	5	5	4	4	4	3	4	3	4	4	4	3	2	3	3	3	3	3	4	2	3	3	3	NA	NA	NA	NA	1	4.666666666666667	NA	3.1333333333333333	1.75	4	3.3333333333333335	29	4	4	1
1	2	1	1	3	5	5	NA	NA	NA	NA	NA	NA	3	2	3	3	3	3	3	4	3	3	3	3	3	2	2	NA	NA	NA	NA	2	4.333333333333333	NA	2.8666666666666667	1.25	NA	NA	51	4	3	3
1	1	1	1	3	3	3	2	2	2	3	4	3	1	1	1	1	1	1	1	1	1	1	1	1	1	1	1	NA	NA	NA	NA	2	3	NA	1	1	2	3.3333333333333335	51	11	2	3
1	1	2	1	3	3	3	NA	NA	NA	NA	NA	NA	2	2	2	2	2	2	3	3	4	2	1	2	1	2	2	NA	NA	NA	NA	1	3	NA	2.1333333333333333	1.25	NA	NA	58	5	3	1
1	1	1	1	5	5	5	NA	NA	NA	NA	NA	NA	1	1	1	1	2	1	2	1	2	2	1	1	1	3	1	NA	NA	NA	NA	2	5	NA	1.4	1	NA	NA	38	2	3	2
3	1	2	1	3	4	3	4	4	4	4	4	5	1	2	2	2	2	3	1	1	3	2	1	4	2	2	1	NA	NA	NA	NA	2	3.3333333333333335	NA	1.9333333333333333	1.75	4	4.333333333333333	50	8	2	1
1	1	1	1	5	5	5	NA	NA	NA	NA	NA	NA	2	2	2	1	1	1	1	1	2	1	1	1	2	2	2	1	1	1	1	2	5	1	1.4666666666666666	1	NA	NA	39	6	9	1
4	1	1	1	5	5	5	5	4	5	5	5	5	2	2	2	1	1	1	1	1	1	2	1	1	1	2	1	NA	NA	NA	NA	2	5	NA	1.3333333333333333	1.75	4.666666666666667	5	35	8	4	3
2	4	1	1	4	4	4	NA	NA	NA	NA	NA	NA	2	2	2	1	1	1	2	3	3	2	2	2	2	2	2	NA	NA	NA	NA	2	4	NA	1.9333333333333333	2	NA	NA	57	7	2	2
3	2	2	2	4	4	4	4	5	4	4	5	4	4	4	5	2	2	3	5	4	4	4	4	2	3	2	4	NA	NA	NA	NA	1	4	NA	3.466666666666667	2.25	4.333333333333333	4.333333333333333	35	6	6	2
1	1	1	1	5	4	5	NA	NA	NA	NA	NA	NA	3	3	3	3	3	3	3	3	3	3	3	3	4	3	3	NA	NA	NA	NA	1	4.666666666666667	NA	3.066666666666667	1	NA	NA	34	11	4	2
NA	3	1	1	5	5	5	NA	NA	NA	NA	NA	NA	2	1	2	1	1	1	1	1	1	1	1	1	3	3	1	NA	NA	NA	NA	1	5	NA	1.4	NA	NA	NA	28	3	4	3
1	1	3	1	4	4	4	4	4	4	4	4	4	2	2	2	1	1	2	1	2	2	2	1	1	1	1	2	NA	NA	NA	NA	1	4	NA	1.5333333333333334	1.5	4	4	63	8	4	3
3	3	1	1	2	2	2	NA	NA	NA	NA	NA	NA	4	3	3	1	1	1	2	3	3	3	2	1	1	3	2	NA	NA	NA	NA	1	2	NA	2.2	2	NA	NA	58	11	2	1
3	3	3	3	5	5	5	3	2	2	5	5	5	1	1	1	1	1	1	1	1	1	1	1	1	1	1	1	NA	NA	NA	NA	1	5	NA	1	3	2.3333333333333335	5	22	3	4	3
2	3	1	1	4	4	4	NA	NA	NA	NA	NA	NA	2	2	2	1	2	2	1	1	2	1	1	1	2	2	1	NA	NA	NA	NA	1	4	NA	1.5333333333333334	1.75	NA	NA	33	8	6	2
2	1	1	1	5	5	5	5	5	5	4	4	3	2	1	1	2	2	2	1	1	3	2	1	1	1	1	1	NA	NA	NA	NA	1	5	NA	1.4666666666666666	1.25	5	3.6666666666666665	43	6	2	2
1	1	1	1	4	4	4	5	4	4	5	5	5	1	1	1	1	1	1	1	1	1	1	1	1	1	1	1	NA	NA	NA	NA	2	4	NA	1	1	4.333333333333333	5	53	4	6	2
1	1	1	1	5	5	5	NA	NA	NA	NA	NA	NA	2	2	2	1	1	1	1	5	2	2	2	1	1	5	1	1	1	1	1	1	5	1	1.9333333333333333	1	NA	NA	38	10	6	1
1	1	1	1	5	4	4	NA	NA	NA	NA	NA	NA	3	3	2	2	1	3	4	3	4	3	3	3	2	2	2	1	1	2	1	2	4.333333333333333	1.25	2.6666666666666665	1	NA	NA	42	7	2	2
1	1	1	1	4	4	4	4	4	3	4	3	3	2	2	1	1	1	1	1	1	2	1	1	1	1	1	1	NA	NA	NA	NA	2	4	NA	1.2	1	3.6666666666666665	3.3333333333333335	61	8	4	3
1	1	1	1	2	2	2	3	2	2	3	3	3	2	3	5	5	5	3	4	5	5	3	3	4	2	4	4	NA	NA	NA	NA	2	2	NA	3.8	1	2.3333333333333335	3	22	2	3	3
1	1	1	1	5	5	5	NA	NA	NA	NA	NA	NA	1	1	2	1	1	3	1	1	3	2	1	1	1	3	2	NA	NA	NA	NA	1	5	NA	1.6	1	NA	NA	39	1	7	1
2	1	1	1	4	4	4	4	4	4	4	4	4	2	1	1	1	2	2	1	1	1	1	1	1	1	1	1	NA	NA	NA	NA	2	4	NA	1.2	1.25	4	4	57	3	3	1
4	2	1	NA	3	4	3	4	3	4	4	4	3	2	4	4	3	3	4	4	4	3	3	4	2	4	4	3	NA	NA	NA	NA	2	3.3333333333333335	NA	3.4	NA	3.6666666666666665	3.6666666666666665	34	10	4	2
4	4	3	2	4	4	3	NA	NA	NA	NA	NA	NA	4	4	3	5	4	4	2	2	3	3	5	3	4	4	3	1	1	1	1	2	3.6666666666666665	1	3.533333333333333	3.25	NA	NA	32	5	4	2
1	2	1	1	5	5	5	NA	NA	NA	NA	NA	NA	2	3	3	3	4	3	2	2	3	2	3	3	3	2	3	NA	NA	NA	NA	2	5	NA	2.7333333333333334	1.25	NA	NA	61	1	4	2
1	1	3	1	4	4	4	NA	NA	NA	NA	NA	NA	3	3	3	3	3	3	3	3	3	3	3	3	3	3	3	NA	NA	NA	NA	2	4	NA	3	1.5	NA	NA	34	5	4	3
1	1	1	1	4	4	4	NA	NA	NA	NA	NA	NA	1	1	1	2	1	1	1	1	1	1	1	1	1	1	2	1	2	2	1	2	4	1.5	1.1333333333333333	1	NA	NA	38	7	4	3
2	1	1	1	5	5	5	5	5	4	5	5	5	1	2	1	1	1	1	3	1	2	1	2	2	1	2	1	NA	NA	NA	NA	1	5	NA	1.4666666666666666	1.25	4.666666666666667	5	40	4	4	2
1	NA	NA	1	5	4	4	NA	NA	NA	NA	NA	NA	2	2	3	2	2	2	2	1	2	2	2	2	3	1	2	1	1	1	1	1	4.333333333333333	1	2	NA	NA	NA	47	7	4	3
NA	4	2	NA	4	4	4	NA	NA	NA	NA	NA	NA	4	4	4	3	3	3	3	3	4	4	4	4	5	4	4	NA	NA	NA	NA	2	4	NA	3.7333333333333334	NA	NA	NA	40	3	6	3
1	1	1	1	5	4	5	NA	NA	NA	NA	NA	NA	3	4	2	2	5	2	4	2	4	4	2	5	1	4	5	NA	NA	NA	NA	1	4.666666666666667	NA	3.2666666666666666	1	NA	NA	26	7	4	2
3	2	2	3	4	4	4	3	3	3	3	4	3	2	3	2	1	2	2	3	3	1	2	3	1	1	2	2	1	1	1	1	2	4	1	2	2.5	3	3.3333333333333335	53	21	4	3
1	1	1	1	4	4	4	4	4	4	3	3	3	3	2	3	2	1	1	1	2	2	1	2	2	1	3	1	NA	NA	NA	NA	2	4	NA	1.8	1	4	3	39	8	6	2
1	2	3	1	3	3	3	3	3	3	4	4	4	2	2	1	2	1	2	2	1	1	1	3	1	2	1	2	NA	NA	NA	NA	2	3	NA	1.6	1.75	3	4	34	5	6	2
3	3	3	3	3	4	3	NA	NA	NA	NA	NA	NA	3	3	3	3	3	3	3	3	3	3	2	3	3	3	3	NA	NA	NA	NA	2	3.3333333333333335	NA	2.933333333333333	3	NA	NA	55	19	5	1
1	1	NA	1	4	4	4	4	4	4	4	4	4	2	2	3	3	3	3	3	2	3	2	1	1	3	2	1	NA	NA	NA	NA	1	4	NA	2.2666666666666666	NA	4	4	30	3	8	1
1	1	1	1	4	4	4	4	3	4	4	4	4	2	3	3	3	2	4	3	5	5	2	4	3	3	4	3	NA	NA	NA	NA	2	4	NA	3.2666666666666666	1	3.6666666666666665	4	56	13	3	2
2	2	1	2	2	3	3	4	4	3	3	4	3	3	2	3	4	4	3	3	4	3	2	3	2	4	3	3	NA	NA	NA	NA	2	2.6666666666666665	NA	3.066666666666667	1.75	3.6666666666666665	3.3333333333333335	27	7	9	2
4	2	3	2	4	4	4	4	4	5	4	4	4	2	2	3	1	1	1	2	2	3	2	1	2	3	2	3	NA	NA	NA	NA	2	4	NA	2	2.75	4.333333333333333	4	26	4	5	2
NA	NA	NA	NA	4	4	4	NA	NA	NA	NA	NA	NA	4	3	3	3	4	3	3	3	3	2	4	3	2	2	4	NA	NA	NA	NA	2	4	NA	3.066666666666667	NA	NA	NA	30	8	4	2
1	1	2	1	4	4	5	4	4	4	4	4	3	2	2	2	1	2	2	1	2	3	2	1	2	1	5	2	NA	NA	NA	NA	1	4.333333333333333	NA	2	1.25	4	3.6666666666666665	23	3	4	3
1	1	1	1	5	4	5	NA	NA	NA	NA	NA	NA	5	1	2	1	2	5	4	2	3	1	4	3	1	1	1	NA	NA	NA	NA	1	4.666666666666667	NA	2.4	1	NA	NA	33	9	5	3
1	1	1	1	4	4	4	NA	NA	NA	NA	NA	NA	2	1	1	3	2	2	1	1	1	1	1	1	1	1	1	NA	NA	NA	NA	2	4	NA	1.3333333333333333	1	NA	NA	42	11	4	3
3	3	3	3	5	5	5	NA	NA	NA	NA	NA	NA	2	1	1	3	1	2	1	1	4	1	2	2	4	4	1	NA	NA	NA	NA	2	5	NA	2	3	NA	NA	36	10	4	2
2	2	2	1	5	5	5	NA	NA	NA	NA	NA	NA	2	2	2	1	1	1	1	2	5	2	1	1	1	1	2	NA	NA	NA	NA	2	5	NA	1.6666666666666667	1.75	NA	NA	35	3	5	2
4	2	3	1	5	4	4	4	4	5	5	5	5	2	2	2	1	1	1	1	2	1	1	1	1	1	3	1	NA	NA	NA	NA	1	4.333333333333333	NA	1.4	2.5	4.333333333333333	5	27	6	9	3
3	3	2	2	4	4	4	4	4	4	4	4	4	2	2	2	2	2	2	1	2	2	2	2	3	1	2	2	NA	NA	NA	NA	2	4	NA	1.9333333333333333	2.5	4	4	30	4	3	3
4	3	4	3	5	4	4	NA	NA	NA	NA	NA	NA	4	5	4	4	5	4	5	4	5	5	5	5	4	4	5	NA	NA	NA	NA	1	4.333333333333333	NA	4.533333333333333	3.5	NA	NA	30	6	5	2
3	3	2	1	3	3	3	NA	NA	NA	NA	NA	NA	2	2	2	2	2	2	2	2	2	2	2	3	2	2	2	NA	NA	NA	NA	2	3	NA	2.066666666666667	2.25	NA	NA	30	4	3	3
3	1	2	3	4	5	4	5	5	4	4	4	4	2	2	3	3	2	3	2	1	3	2	1	2	3	3	3	NA	NA	NA	NA	1	4.333333333333333	NA	2.3333333333333335	2.25	4.666666666666667	4	50	8	6	2
NA	1	1	1	5	5	4	NA	NA	NA	NA	NA	NA	2	2	2	1	1	1	1	2	1	1	1	1	2	1	1	NA	NA	NA	NA	1	4.666666666666667	NA	1.3333333333333333	NA	NA	NA	39	21	5	3
2	1	2	1	4	4	5	3	3	3	5	5	5	4	3	5	3	4	4	4	2	4	4	2	1	4	4	4	NA	NA	NA	NA	1	4.333333333333333	NA	3.466666666666667	1.5	3	5	28	4	7	2
2	3	1	1	5	5	5	5	5	5	5	5	5	1	3	1	4	1	1	5	3	3	4	1	2	3	3	1	NA	NA	NA	NA	2	5	NA	2.4	1.75	5	5	53	11	6	3
1	4	4	3	4	3	4	NA	NA	NA	NA	NA	NA	3	3	3	1	5	4	4	3	4	3	2	5	1	2	4	NA	NA	NA	NA	2	3.6666666666666665	NA	3.1333333333333333	3	NA	NA	25	6	4	2
1	1	1	1	4	4	4	NA	NA	NA	NA	NA	NA	2	2	2	3	2	2	2	4	4	1	2	1	1	2	2	1	1	2	1	2	4	1.25	2.1333333333333333	1	NA	NA	28	2	4	2
3	1	1	1	4	4	4	4	3	3	4	3	3	1	1	1	1	1	1	1	1	1	1	1	1	1	1	1	NA	NA	NA	NA	2	4	NA	1	1.5	3.3333333333333335	3.3333333333333335	54	3	3	1
5	5	4	4	4	5	4	4	4	5	5	4	4	2	2	2	2	1	3	2	3	5	1	3	4	2	2	3	NA	NA	NA	NA	1	4.333333333333333	NA	2.466666666666667	4.5	4.333333333333333	4.333333333333333	33	7	18	2
1	1	1	1	4	4	4	NA	NA	NA	NA	NA	NA	1	1	2	1	1	1	2	2	3	2	1	1	1	1	1	1	1	1	1	2	4	1	1.4	1	NA	NA	43	14	3	2
2	1	1	1	5	5	5	NA	NA	NA	NA	NA	NA	2	1	2	1	1	1	1	3	4	1	1	2	1	1	1	NA	NA	NA	NA	1	5	NA	1.5333333333333334	1.25	NA	NA	24	5	3	2
5	1	1	1	5	5	5	NA	NA	NA	NA	NA	NA	2	2	3	2	2	2	1	2	3	2	2	2	2	2	2	NA	NA	NA	NA	2	5	NA	2.066666666666667	2	NA	NA	34	2	5	3
3	2	2	2	3	3	5	4	4	3	3	3	3	1	1	1	1	1	1	1	2	1	1	1	1	1	1	1	3	3	3	3	1	3.6666666666666665	3	1.0666666666666667	2.25	3.6666666666666665	3	30	1	8	3
1	5	1	1	4	3	4	4	3	4	4	4	4	2	4	4	3	2	2	2	2	3	3	3	2	3	2	2	NA	NA	NA	NA	1	3.6666666666666665	NA	2.6	2	3.6666666666666665	4	21	1	4	1
5	5	4	5	4	5	4	5	4	4	4	4	5	1	3	2	2	1	2	2	1	1	2	2	1	2	2	1	NA	NA	NA	NA	2	4.333333333333333	NA	1.6666666666666667	4.75	4.333333333333333	4.333333333333333	34	9	9	3
2	2	NA	1	5	5	5	5	5	5	5	5	5	1	1	1	1	1	1	1	3	1	1	1	4	1	1	1	NA	NA	NA	NA	2	5	NA	1.3333333333333333	NA	5	5	30	5	3	3
1	2	1	1	5	4	3	4	4	3	5	5	5	2	2	2	1	1	2	2	2	1	2	2	1	2	2	2	1	1	2	1	1	4	1.25	1.7333333333333334	1.25	3.6666666666666665	5	42	6	2	1
NA	NA	NA	NA	5	4	5	NA	NA	NA	NA	NA	NA	4	4	3	5	3	3	5	5	5	4	5	4	5	3	5	NA	NA	NA	NA	2	4.666666666666667	NA	4.2	NA	NA	NA	29	9	5	2
1	1	1	1	5	5	5	NA	NA	NA	NA	NA	NA	1	1	1	1	1	1	1	1	1	1	1	1	1	1	1	NA	NA	NA	NA	2	5	NA	1	1	NA	NA	34	8	3	2
3	1	1	1	5	5	5	4	4	5	4	5	4	1	1	1	3	2	2	1	3	2	1	2	2	1	3	1	NA	NA	NA	NA	1	5	NA	1.7333333333333334	1.5	4.333333333333333	4.333333333333333	46	13	3	2
1	1	1	1	4	4	4	5	5	5	5	5	5	1	1	1	1	1	1	1	1	1	1	1	1	1	1	1	NA	NA	NA	NA	1	4	NA	1	1	5	5	31	7	3	2
4	3	3	4	3	3	4	NA	NA	NA	NA	NA	NA	4	4	5	4	4	5	4	4	4	5	3	3	4	3	5	NA	NA	NA	NA	1	3.3333333333333335	NA	4.066666666666666	3.5	NA	NA	44	8	15	3
1	3	2	1	5	4	5	5	5	5	5	5	5	2	1	1	1	1	1	1	1	2	1	1	1	1	1	1	NA	NA	NA	NA	1	4.666666666666667	NA	1.1333333333333333	1.75	5	5	30	8	4	3
1	4	1	1	5	5	4	5	5	5	5	5	4	1	1	1	1	1	1	1	1	1	1	1	1	1	1	1	2	4	4	1	1	4.666666666666667	2.75	1	1.75	5	4.666666666666667	43	6	2	2
1	1	1	1	4	4	3	NA	NA	NA	NA	NA	NA	2	1	1	1	1	1	1	1	2	1	2	1	1	2	1	NA	NA	NA	NA	1	3.6666666666666665	NA	1.2666666666666666	1	NA	NA	31	4	3	2
4	3	1	NA	5	5	5	NA	NA	NA	NA	NA	NA	1	1	1	1	1	1	2	2	5	1	1	1	1	1	1	NA	NA	NA	NA	2	5	NA	1.4	NA	NA	NA	33	6	4	2
1	1	2	1	5	5	5	5	5	5	5	4	4	1	1	1	1	2	2	1	1	1	1	1	1	1	1	1	NA	NA	NA	NA	1	5	NA	1.1333333333333333	1.25	5	4.333333333333333	45	16	5	2
1	1	1	1	4	4	4	NA	NA	NA	NA	NA	NA	2	3	2	1	2	1	2	1	1	2	2	2	2	3	2	NA	NA	NA	NA	2	4	NA	1.8666666666666667	1	NA	NA	35	3	4	1
1	1	1	1	3	3	3	2	4	4	5	5	4	1	1	1	1	2	1	1	1	3	1	1	1	1	1	1	NA	NA	NA	NA	1	3	NA	1.2	1	3.3333333333333335	4.666666666666667	40	13	6	1
1	1	1	1	4	4	4	NA	NA	NA	NA	NA	NA	3	2	2	2	2	2	2	2	2	2	1	2	2	3	2	NA	NA	NA	NA	2	4	NA	2.066666666666667	1	NA	NA	27	8	6	3
1	1	1	1	3	3	3	NA	NA	NA	NA	NA	NA	1	2	1	1	2	2	1	2	1	1	1	1	1	1	1	1	1	1	1	1	3	1	1.2666666666666666	1	NA	NA	58	5	2	1
2	3	2	3	4	3	3	3	2	3	3	3	4	4	2	3	3	3	2	3	4	3	4	3	3	4	4	2	NA	NA	NA	NA	1	3.3333333333333335	NA	3.1333333333333333	2.5	2.6666666666666665	3.3333333333333335	33	6	3	1
3	3	3	3	4	3	4	3	3	3	3	3	3	3	4	4	3	3	4	3	3	4	4	3	4	4	4	4	NA	NA	NA	NA	1	3.6666666666666665	NA	3.6	3	3	3	40	11	10	2
3	3	3	2	4	5	5	NA	NA	NA	NA	NA	NA	2	3	3	2	4	2	4	4	3	1	1	1	2	2	2	NA	NA	NA	NA	1	4.666666666666667	NA	2.4	2.75	NA	NA	55	6	6	3
5	5	4	3	4	3	4	4	3	5	3	5	4	3	5	3	5	5	2	2	3	4	4	5	3	4	4	5	NA	NA	NA	NA	1	3.6666666666666665	NA	3.8	4.25	4	4	36	4	3	3
4	4	NA	3	3	3	3	NA	NA	NA	NA	NA	NA	1	3	4	3	1	4	3	4	3	4	3	2	1	2	3	NA	NA	NA	NA	2	3	NA	2.7333333333333334	NA	NA	NA	22	2	6	2
1	5	NA	1	5	5	5	4	4	5	4	4	4	1	2	1	1	2	2	1	2	1	1	1	2	2	4	1	NA	NA	NA	NA	1	5	NA	1.6	NA	4.333333333333333	4	31	9	7	3
3	4	3	1	5	5	5	NA	NA	NA	NA	NA	NA	3	1	3	2	2	2	3	2	4	1	1	1	3	2	1	1	1	3	1	1	5	1.5	2.066666666666667	2.75	NA	NA	32	3	4	2
1	1	1	1	4	3	4	3	4	3	3	4	3	4	3	1	4	1	4	4	3	4	4	1	3	3	4	4	NA	NA	NA	NA	1	3.6666666666666665	NA	3.1333333333333333	1	3.3333333333333335	3.3333333333333335	25	6	2	2
1	1	1	1	4	4	4	3	3	3	5	5	5	3	2	3	3	3	3	3	2	4	3	3	3	2	2	2	NA	NA	NA	NA	1	4	NA	2.7333333333333334	1	3	5	44	14	4	2
NA	NA	NA	NA	4	4	4	NA	NA	NA	NA	NA	NA	1	1	2	1	2	1	2	1	1	2	2	2	1	2	1	NA	NA	NA	NA	2	4	NA	1.4666666666666666	NA	NA	NA	33	3	4	2
1	1	1	1	3	3	4	NA	NA	NA	NA	NA	NA	3	2	2	2	3	2	2	2	2	2	2	1	3	1	3	NA	NA	NA	NA	2	3.3333333333333335	NA	2.1333333333333333	1	NA	NA	38	4	4	1
1	1	1	1	5	5	5	NA	NA	NA	NA	NA	NA	1	1	1	1	1	1	1	1	1	1	1	2	2	2	1	NA	NA	NA	NA	2	5	NA	1.2	1	NA	NA	48	5	2	2
2	3	1	1	3	4	3	NA	NA	NA	NA	NA	NA	4	3	2	4	2	3	3	1	2	3	2	3	3	3	4	1	4	3	1	1	3.3333333333333335	2.25	2.8	1.75	NA	NA	53	6	4	2
1	1	1	NA	3	3	2	NA	NA	NA	NA	NA	NA	3	4	2	3	3	2	3	2	3	4	1	2	3	2	2	NA	NA	NA	NA	2	2.6666666666666665	NA	2.6	NA	NA	NA	46	7	7	2
4	2	1	1	5	5	5	NA	NA	NA	NA	NA	NA	2	2	2	2	2	3	2	3	2	2	2	2	2	2	2	NA	NA	NA	NA	2	5	NA	2.1333333333333333	2	NA	NA	60	9	4	2
1	1	1	NA	3	3	3	3	2	3	3	3	4	1	1	1	1	1	1	1	1	1	2	1	1	1	1	1	NA	NA	NA	NA	1	3	NA	1.0666666666666667	NA	2.6666666666666665	3.3333333333333335	52	10	2	2
3	2	1	1	5	5	5	4	4	4	4	5	5	1	2	1	2	2	2	1	1	3	1	1	1	1	1	1	NA	NA	NA	NA	1	5	NA	1.4	1.75	4	4.666666666666667	38	7	5	2
2	2	2	1	4	5	5	NA	NA	NA	NA	NA	NA	3	3	3	3	5	3	3	3	3	3	3	3	3	3	3	2	3	3	3	1	4.666666666666667	2.75	3.1333333333333333	1.75	NA	NA	32	12	10	3
2	1	3	1	5	5	5	5	5	5	4	4	4	2	2	2	1	2	2	1	2	2	2	2	2	3	2	1	2	4	4	2	2	5	3	1.8666666666666667	1.75	5	4	39	5	4	3
1	1	1	NA	2	2	2	1	1	1	2	5	4	4	5	5	3	5	5	5	5	4	5	5	5	5	5	5	NA	NA	NA	NA	2	2	NA	4.733333333333333	NA	1	3.6666666666666665	39	11	4	1
1	1	1	1	4	4	4	NA	NA	NA	NA	NA	NA	3	2	2	2	2	2	2	1	2	2	1	1	2	2	2	NA	NA	NA	NA	2	4	NA	1.8666666666666667	1	NA	NA	51	5	5	2
3	2	3	1	5	4	5	4	3	4	4	5	5	4	4	3	2	5	4	3	5	4	3	3	4	4	4	4	NA	NA	NA	NA	2	4.666666666666667	NA	3.7333333333333334	2.25	3.6666666666666665	4.666666666666667	24	5	8	2
2	1	1	1	4	4	4	4	4	4	4	4	4	1	1	1	1	1	1	1	1	1	1	1	1	1	1	1	NA	NA	NA	NA	1	4	NA	1	1.25	4	4	42	7	2	2
1	3	1	1	4	5	5	3	2	2	4	3	3	3	2	3	3	2	2	5	5	4	3	4	3	4	4	4	NA	NA	NA	NA	2	4.666666666666667	NA	3.4	1.5	2.3333333333333335	3.3333333333333335	42	4	3	2
2	1	1	1	3	3	3	NA	NA	NA	NA	NA	NA	2	2	2	2	2	2	1	2	2	2	2	2	2	1	1	NA	NA	NA	NA	2	3	NA	1.8	1.25	NA	NA	55	6	3	1
1	1	NA	2	2	3	3	5	4	3	3	3	3	2	2	2	3	2	4	3	3	4	3	3	4	3	4	4	NA	NA	NA	NA	2	2.6666666666666665	NA	3.066666666666667	NA	4	3	26	3	2	2
1	1	5	1	5	5	5	NA	NA	NA	NA	NA	NA	3	3	3	2	4	4	2	4	4	4	4	3	3	3	4	NA	NA	NA	NA	1	5	NA	3.3333333333333335	2	NA	NA	37	10	3	2
1	1	1	1	4	4	4	4	4	4	4	4	4	1	1	1	1	1	1	1	1	2	1	1	1	2	1	1	NA	NA	NA	NA	2	4	NA	1.1333333333333333	1	4	4	49	3	3	2
NA	NA	1	NA	3	3	3	NA	NA	NA	NA	NA	NA	4	4	4	2	3	3	4	4	4	4	1	2	1	4	4	NA	NA	NA	NA	1	3	NA	3.2	NA	NA	NA	47	9	5	3
3	1	1	1	4	5	5	5	5	5	5	5	5	1	1	1	1	1	1	1	1	1	1	1	1	1	1	1	NA	NA	NA	NA	2	4.666666666666667	NA	1	1.5	5	5	33	6	5	3
NA	1	1	1	5	5	5	NA	NA	NA	NA	NA	NA	2	2	1	2	2	2	1	1	1	1	1	1	1	1	1	1	1	1	1	2	5	1	1.3333333333333333	NA	NA	NA	30	7	7	1
1	1	1	1	4	3	3	5	5	5	4	3	3	2	2	3	1	1	1	1	2	2	1	1	1	1	1	1	NA	NA	NA	NA	1	3.3333333333333335	NA	1.4	1	5	3.3333333333333335	24	4	4	3
1	1	1	1	4	4	4	4	4	4	3	4	3	1	1	1	1	1	1	1	1	2	1	1	1	1	1	1	NA	NA	NA	NA	1	4	NA	1.0666666666666667	1	4	3.3333333333333335	57	4	5	1
1	1	1	1	4	4	4	NA	NA	NA	NA	NA	NA	2	2	4	2	2	3	2	3	4	4	2	2	2	4	4	NA	NA	NA	NA	2	4	NA	2.8	1	NA	NA	51	21	4	1
5	4	4	3	4	5	4	NA	NA	NA	NA	NA	NA	3	3	2	2	3	2	1	2	3	3	2	2	2	3	3	NA	NA	NA	NA	2	4.333333333333333	NA	2.4	4	NA	NA	41	3	4	1
3	2	1	1	5	5	5	NA	NA	NA	NA	NA	NA	1	1	1	1	1	1	1	2	2	1	1	1	1	1	1	NA	NA	NA	NA	1	5	NA	1.1333333333333333	1.75	NA	NA	27	8	6	3
4	4	2	3	4	3	5	3	4	4	4	4	3	5	4	4	4	5	4	3	5	3	5	5	4	4	4	4	5	3	4	4	2	4	4	4.2	3.25	3.6666666666666665	3.6666666666666665	33	4	9	3
1	1	1	1	5	5	5	4	3	3	4	4	4	1	1	1	1	1	1	1	1	1	1	1	1	1	1	1	NA	NA	NA	NA	1	5	NA	1	1	3.3333333333333335	4	29	8	4	3
1	1	NA	1	3	4	3	4	4	4	4	2	2	2	1	1	1	1	2	1	1	1	1	1	1	1	1	1	NA	NA	NA	NA	2	3.3333333333333335	NA	1.1333333333333333	NA	4	2.6666666666666665	64	16	6	2
1	1	2	1	5	5	5	NA	NA	NA	NA	NA	NA	2	3	3	1	2	2	2	3	3	4	3	2	2	2	2	NA	NA	NA	NA	1	5	NA	2.4	1.25	NA	NA	27	3	4	2
1	1	3	NA	5	5	5	NA	NA	NA	NA	NA	NA	2	3	4	2	3	4	3	3	4	4	2	4	1	3	3	NA	NA	NA	NA	2	5	NA	3	NA	NA	NA	35	2	7	1
1	1	1	1	5	5	5	5	5	5	4	4	4	1	1	1	1	1	1	1	1	1	1	1	1	1	1	1	1	1	1	1	2	5	1	1	1	5	4	37	16	8	3
NA	1	NA	NA	5	5	5	3	4	2	4	5	4	2	3	3	1	2	1	1	3	3	2	1	1	2	1	2	1	1	2	1	2	5	1.25	1.8666666666666667	NA	3	4.333333333333333	47	21	6	2
4	1	1	1	4	4	4	5	4	5	4	4	5	1	2	2	2	1	1	2	1	2	1	1	2	1	1	1	NA	NA	NA	NA	2	4	NA	1.4	1.75	4.666666666666667	4.333333333333333	43	7	3	2
2	3	3	1	4	4	4	NA	NA	NA	NA	NA	NA	1	3	2	1	2	2	2	1	2	2	2	1	1	2	1	NA	NA	NA	NA	2	4	NA	1.6666666666666667	2.25	NA	NA	41	3	3	1
2	1	2	2	3	2	4	NA	NA	NA	NA	NA	NA	4	2	2	2	2	3	4	1	4	2	3	3	1	2	4	NA	NA	NA	NA	1	3	NA	2.6	1.75	NA	NA	40	6	7	3
1	1	1	1	5	4	4	4	4	5	4	4	4	2	3	2	1	2	1	2	2	2	3	2	1	2	2	2	1	1	1	1	2	4.333333333333333	1	1.9333333333333333	1	4.333333333333333	4	38	4	6	2
1	2	4	1	5	5	5	NA	NA	NA	NA	NA	NA	1	1	1	1	1	1	1	1	1	1	1	1	1	1	1	1	1	1	1	1	5	1	1	2	NA	NA	35	9	6	2
4	4	5	4	5	5	5	NA	NA	NA	NA	NA	NA	1	1	1	1	1	1	1	1	1	1	1	1	1	1	1	1	1	1	1	2	5	1	1	4.25	NA	NA	31	7	2	3
1	1	1	1	5	4	5	NA	NA	NA	NA	NA	NA	3	2	2	1	2	2	2	2	1	2	2	2	3	3	2	NA	NA	NA	NA	2	4.666666666666667	NA	2.066666666666667	1	NA	NA	56	2	4	2
1	2	2	2	4	4	4	4	3	3	4	4	4	1	1	2	1	1	1	1	2	2	1	1	1	1	1	1	NA	NA	NA	NA	1	4	NA	1.2	1.75	3.3333333333333335	4	55	15	6	2
4	4	3	4	4	4	4	4	4	5	3	4	5	4	2	3	3	4	3	4	3	4	3	4	3	4	5	4	4	3	4	5	2	4	4	3.533333333333333	3.75	4.333333333333333	4	30	9	10	3
1	1	1	NA	4	4	5	NA	NA	NA	NA	NA	NA	1	2	2	1	1	2	1	1	2	2	4	3	2	2	1	NA	NA	NA	NA	1	4.333333333333333	NA	1.8	NA	NA	NA	44	11	5	3
2	2	2	3	4	4	4	4	4	4	4	4	4	4	4	4	4	4	4	2	2	2	2	2	2	2	2	4	2	4	4	2	2	4	3	2.933333333333333	2.25	4	4	30	8	9	3
3	2	2	1	5	5	5	5	4	4	4	5	3	5	4	4	5	5	5	4	5	3	3	5	4	2	5	4	NA	NA	NA	NA	2	5	NA	4.2	2	4.333333333333333	4	32	6	5	3
3	2	3	2	4	4	4	NA	NA	NA	NA	NA	NA	4	4	3	4	4	4	2	2	2	2	4	2	2	2	4	NA	NA	NA	NA	2	4	NA	3	2.5	NA	NA	30	7	8	3
1	NA	1	1	3	5	5	4	3	3	4	4	4	3	4	4	1	1	1	3	5	4	4	2	1	3	4	4	NA	NA	NA	NA	1	4.333333333333333	NA	2.933333333333333	NA	3.3333333333333335	4	59	21	4	2
4	3	4	3	4	4	4	NA	NA	NA	NA	NA	NA	4	4	4	4	4	4	4	2	2	2	2	2	3	2	4	NA	NA	NA	NA	2	4	NA	3.1333333333333333	3.5	NA	NA	30	8	8	3
4	4	2	2	4	4	4	NA	NA	NA	NA	NA	NA	2	2	2	2	2	2	2	2	2	2	2	3	2	2	2	1	1	2	1	2	4	1.25	2.066666666666667	3	NA	NA	31	4	5	3
3	3	2	2	5	5	5	4	4	5	4	5	4	2	2	2	4	2	3	3	2	2	1	2	3	2	3	2	2	2	2	1	2	5	1.75	2.3333333333333335	2.5	4.333333333333333	4.333333333333333	32	5	6	3
3	3	1	2	4	4	4	3	3	3	3	3	3	1	4	3	3	3	3	3	2	2	1	1	1	4	4	3	NA	NA	NA	NA	2	4	NA	2.533333333333333	2.25	3	3	31	6	7	3
3	3	2	1	4	4	4	4	4	4	4	4	4	2	2	1	1	2	1	1	1	1	2	1	3	1	1	2	NA	NA	NA	NA	2	4	NA	1.4666666666666666	2.25	4	4	31	4	5	3
4	3	2	3	4	4	4	NA	NA	NA	NA	NA	NA	1	1	1	1	1	1	1	1	1	1	1	1	1	1	1	1	2	2	1	2	4	1.5	1	3	NA	NA	31	5	5	3
1	3	3	4	4	4	4	4	4	4	4	4	4	1	1	1	1	1	1	1	1	1	1	1	1	1	1	1	NA	NA	NA	NA	2	4	NA	1	2.75	4	4	31	4	5	3
5	3	2	1	4	4	4	4	4	4	2	4	3	2	2	2	2	2	2	2	2	2	2	2	2	2	2	2	NA	NA	NA	NA	1	4	NA	2	2.75	4	3	55	13	4	1
1	2	2	1	4	4	4	4	4	4	4	4	4	2	2	2	2	2	2	2	2	2	2	2	2	2	2	2	NA	NA	NA	NA	2	4	NA	2	1.5	4	4	32	9	4	3
1	1	2	1	5	4	5	4	4	5	4	5	5	1	1	1	1	1	1	1	1	2	1	1	1	1	1	1	NA	NA	NA	NA	1	4.666666666666667	NA	1.0666666666666667	1.25	4.333333333333333	4.666666666666667	26	4	2	3
2	2	3	2	3	3	4	NA	NA	NA	NA	NA	NA	2	2	1	1	1	2	1	1	2	2	2	2	2	2	1	NA	NA	NA	NA	2	3.3333333333333335	NA	1.6	2.25	NA	NA	30	5	4	3
3	3	2	3	4	4	3	3	5	4	4	5	3	5	4	4	5	3	4	5	5	4	4	5	4	5	4	5	NA	NA	NA	NA	2	3.6666666666666665	NA	4.4	2.75	4	4	32	6	5	3
NA	NA	NA	NA	3	4	4	3	3	3	3	3	3	4	2	3	3	3	2	2	4	3	3	2	2	4	4	3	1	1	1	1	2	3.6666666666666665	1	2.933333333333333	NA	3	3	48	21	3	1
2	2	2	1	4	4	4	NA	NA	NA	NA	NA	NA	3	3	3	4	3	2	3	3	4	2	2	3	3	3	3	NA	NA	NA	NA	2	4	NA	2.933333333333333	1.75	NA	NA	33	4	5	2
2	1	1	1	4	4	5	5	4	3	3	4	3	1	2	1	1	1	2	1	1	2	1	1	1	1	1	1	NA	NA	NA	NA	2	4.333333333333333	NA	1.2	1.25	4	3.3333333333333335	49	7	6	3
2	2	2	1	4	5	4	4	4	4	4	4	4	1	1	2	1	1	1	2	2	2	1	1	1	2	2	2	NA	NA	NA	NA	2	4.333333333333333	NA	1.4666666666666666	1.75	4	4	40	16	7	2
1	1	1	1	4	5	4	3	2	3	3	4	3	2	2	3	2	2	2	2	1	3	1	1	1	1	2	2	1	1	1	1	2	4.333333333333333	1	1.8	1	2.6666666666666665	3.3333333333333335	33	6	3	2
1	1	1	1	5	5	5	5	5	5	5	5	5	2	2	2	1	1	1	1	1	1	1	1	1	1	1	1	NA	NA	NA	NA	2	5	NA	1.2	1	5	5	39	9	3	3
2	1	2	1	4	4	4	NA	NA	NA	NA	NA	NA	4	3	4	3	4	4	4	3	3	3	4	3	4	3	4	4	3	4	4	2	4	3.75	3.533333333333333	1.5	NA	NA	27	5	4	3
1	1	1	1	4	4	4	NA	NA	NA	NA	NA	NA	1	1	1	1	1	1	1	3	1	1	1	1	1	1	1	NA	NA	NA	NA	2	4	NA	1.1333333333333333	1	NA	NA	31	3	3	2
1	1	1	1	4	5	5	4	2	3	4	4	4	3	3	3	1	1	1	3	4	2	2	1	1	2	1	2	NA	NA	NA	NA	2	4.666666666666667	NA	2	1	3	4	51	2	2	2
2	2	1	2	5	5	5	NA	NA	NA	NA	NA	NA	3	3	4	2	3	3	3	4	2	3	2	2	3	4	3	NA	NA	NA	NA	2	5	NA	2.933333333333333	1.75	NA	NA	39	5	6	1
3	2	2	1	3	3	3	4	4	5	3	5	4	3	3	4	3	4	4	3	3	5	4	3	3	4	4	4	NA	NA	NA	NA	2	3	NA	3.6	2	4.333333333333333	4	40	3	2	3
1	1	1	1	5	5	5	NA	NA	NA	NA	NA	NA	5	5	5	2	2	2	5	5	3	5	5	2	5	5	5	NA	NA	NA	NA	2	5	NA	4.066666666666666	1	NA	NA	30	6	3	1
NA	NA	1	2	4	4	5	5	5	4	4	5	4	2	1	1	1	1	1	1	1	4	1	1	1	1	1	1	NA	NA	NA	NA	1	4.333333333333333	NA	1.2666666666666666	NA	4.666666666666667	4.333333333333333	23	3	6	2
1	1	1	1	5	5	4	NA	NA	NA	NA	NA	NA	1	2	2	1	1	1	2	1	1	1	1	1	1	1	2	NA	NA	NA	NA	1	4.666666666666667	NA	1.2666666666666666	1	NA	NA	51	18	4	2
5	3	NA	NA	5	5	5	NA	NA	NA	NA	NA	NA	1	2	1	1	1	1	4	4	2	2	2	1	3	1	2	NA	NA	NA	NA	2	5	NA	1.8666666666666667	NA	NA	NA	52	8	5	2
1	1	1	NA	5	5	5	NA	NA	NA	NA	NA	NA	1	1	1	1	1	1	1	1	1	1	1	1	1	1	1	NA	NA	NA	NA	1	5	NA	1	NA	NA	NA	31	9	3	2
3	4	4	3	3	4	4	3	4	4	3	4	3	3	3	3	4	2	3	3	4	3	3	2	4	4	3	4	2	4	3	3	2	3.6666666666666665	3	3.2	3.5	3.6666666666666665	3.3333333333333335	29	5	7	3
3	4	1	1	4	5	4	5	5	5	4	4	4	2	2	2	2	3	3	2	2	2	2	2	1	4	3	1	NA	NA	NA	NA	2	4.333333333333333	NA	2.2	2.25	5	4	33	11	6	3
2	1	1	1	5	5	5	5	2	4	5	5	5	2	2	2	1	2	2	2	3	2	2	2	2	3	3	2	NA	NA	NA	NA	2	5	NA	2.1333333333333333	1.25	3.6666666666666665	5	34	9	4	2
1	1	1	1	4	4	4	NA	NA	NA	NA	NA	NA	2	2	2	2	2	2	2	2	1	2	2	2	2	2	2	NA	NA	NA	NA	2	4	NA	1.9333333333333333	1	NA	NA	32	8	4	3
1	1	1	1	4	4	4	4	4	4	4	4	4	3	3	2	2	3	3	2	2	2	3	2	2	2	3	3	NA	NA	NA	NA	1	4	NA	2.466666666666667	1	4	4	30	3	3	2
1	NA	1	1	3	4	4	NA	NA	NA	NA	NA	NA	4	3	4	4	2	3	3	3	4	4	2	3	3	4	4	NA	NA	NA	NA	1	3.6666666666666665	NA	3.3333333333333335	NA	NA	NA	50	4	6	2
4	4	5	5	4	5	4	NA	NA	NA	NA	NA	NA	4	4	4	5	5	4	5	4	5	5	5	5	4	4	4	NA	NA	NA	NA	1	4.333333333333333	NA	4.466666666666667	4.5	NA	NA	39	9	6	3
2	2	1	1	4	4	5	NA	NA	NA	NA	NA	NA	2	3	3	3	3	3	2	2	3	3	3	2	2	3	2	NA	NA	NA	NA	2	4.333333333333333	NA	2.6	1.5	NA	NA	32	6	7	3
NA	4	NA	NA	3	4	4	4	4	3	3	4	4	4	4	3	3	3	3	4	3	2	3	3	3	4	3	4	NA	NA	NA	NA	1	3.6666666666666665	NA	3.2666666666666666	NA	3.6666666666666665	3.6666666666666665	52	6	4	1
4	3	3	3	4	3	3	NA	NA	NA	NA	NA	NA	3	3	4	3	4	4	3	4	2	3	4	3	3	4	3	NA	NA	NA	NA	1	3.3333333333333335	NA	3.3333333333333335	3.25	NA	NA	31	7	6	3
NA	1	1	NA	5	5	5	NA	NA	NA	NA	NA	NA	1	1	1	1	1	1	3	1	1	1	1	1	1	1	1	1	1	2	1	2	5	1.25	1.1333333333333333	NA	NA	NA	53	21	3	2
2	2	3	2	4	4	3	4	3	3	3	3	4	2	1	2	2	1	2	2	2	2	1	1	1	1	2	2	NA	NA	NA	NA	2	3.6666666666666665	NA	1.6	2.25	3.3333333333333335	3.3333333333333335	30	5	4	3
1	1	1	1	5	5	5	NA	NA	NA	NA	NA	NA	1	1	1	1	1	1	1	1	1	1	1	1	1	1	1	NA	NA	NA	NA	1	5	NA	1	1	NA	NA	34	11	4	1
3	4	3	3	3	4	3	4	3	4	4	4	3	4	3	4	3	4	4	4	5	3	4	3	4	4	4	3	NA	NA	NA	NA	2	3.3333333333333335	NA	3.7333333333333334	3.25	3.6666666666666665	3.6666666666666665	32	6	6	3
1	1	1	1	5	4	5	NA	NA	NA	NA	NA	NA	1	1	1	1	1	1	1	1	1	1	1	1	1	1	1	NA	NA	NA	NA	2	4.666666666666667	NA	1	1	NA	NA	27	4	7	2
1	1	1	1	4	3	4	NA	NA	NA	NA	NA	NA	2	2	3	1	2	2	3	5	4	3	3	3	4	4	4	1	1	2	1	2	3.6666666666666665	1.25	3	1	NA	NA	25	5	3	2
3	3	2	1	4	4	3	4	3	4	4	4	4	1	1	2	1	1	1	1	1	3	1	1	1	1	1	1	NA	NA	NA	NA	1	3.6666666666666665	NA	1.2	2.25	3.6666666666666665	4	38	11	3	2
3	NA	NA	NA	2	3	3	4	3	3	4	5	5	1	1	1	1	1	1	1	1	1	1	1	1	1	1	1	NA	NA	NA	NA	2	2.6666666666666665	NA	1	NA	3.3333333333333335	4.666666666666667	42	8	3	2
5	4	3	1	4	3	4	5	5	5	4	5	5	2	1	1	1	1	1	1	2	1	1	2	1	2	3	1	NA	NA	NA	NA	1	3.6666666666666665	NA	1.4	3.25	5	4.666666666666667	32	11	6	3
3	2	1	2	5	4	4	NA	NA	NA	NA	NA	NA	3	1	5	4	2	5	3	1	5	4	5	4	3	1	3	NA	NA	NA	NA	1	4.333333333333333	NA	3.2666666666666666	2	NA	NA	48	11	4	3
1	1	1	1	4	4	4	NA	NA	NA	NA	NA	NA	1	1	1	1	1	1	1	1	1	1	1	1	1	1	1	NA	NA	NA	NA	1	4	NA	1	1	NA	NA	41	5	3	2
2	3	3	1	3	4	5	NA	NA	NA	NA	NA	NA	2	3	3	4	3	3	3	2	3	3	4	4	4	3	4	NA	NA	NA	NA	1	4	NA	3.2	2.25	NA	NA	40	11	8	3
4	3	3	NA	2	3	2	4	4	4	4	4	4	3	4	2	3	3	5	4	3	4	4	3	4	3	4	4	NA	NA	NA	NA	2	2.3333333333333335	NA	3.533333333333333	NA	4	4	20	5	10	3
3	2	1	1	4	3	4	4	4	4	4	4	3	2	3	3	3	2	2	3	3	3	2	1	1	1	1	2	NA	NA	NA	NA	2	3.6666666666666665	NA	2.1333333333333333	1.75	4	3.6666666666666665	29	3	3	1
1	1	2	1	4	2	3	NA	NA	NA	NA	NA	NA	1	2	1	1	2	2	1	1	1	1	1	2	1	1	2	NA	NA	NA	NA	2	3	NA	1.3333333333333333	1.25	NA	NA	18	3	3	2
1	5	NA	1	5	5	4	4	4	4	4	4	4	1	1	2	1	1	1	1	1	1	1	1	1	1	1	1	NA	NA	NA	NA	2	4.666666666666667	NA	1.0666666666666667	NA	4	4	52	1	4	2
4	3	1	1	4	4	4	NA	NA	NA	NA	NA	NA	3	3	3	2	2	2	4	4	3	3	2	3	4	4	3	NA	NA	NA	NA	2	4	NA	3	2.25	NA	NA	48	3	2	1
1	1	3	1	5	5	5	NA	NA	NA	NA	NA	NA	1	2	2	1	1	1	1	1	1	1	5	1	1	1	1	NA	NA	NA	NA	2	5	NA	1.4	1.5	NA	NA	52	4	6	2
4	1	3	1	3	4	3	NA	NA	NA	NA	NA	NA	2	1	2	1	1	2	4	3	2	1	2	1	1	1	1	NA	NA	NA	NA	1	3.3333333333333335	NA	1.6666666666666667	2.25	NA	NA	32	10	6	2
4	4	4	5	4	4	5	NA	NA	NA	NA	NA	NA	2	2	2	3	2	2	2	2	2	2	2	1	3	2	1	1	3	4	1	2	4.333333333333333	2.25	2	4.25	NA	NA	29	6	7	3
1	1	1	1	5	5	5	3	3	3	5	5	5	2	2	2	1	2	1	2	2	2	2	1	1	2	1	2	1	1	1	1	1	5	1	1.6666666666666667	1	3	5	56	3	3	3
1	1	1	1	5	5	5	5	5	5	5	5	5	1	1	1	1	1	1	1	1	1	1	1	1	1	1	1	1	1	1	1	2	5	1	1	1	5	5	50	6	6	1
5	5	4	4	4	4	4	4	4	5	5	5	5	3	3	3	2	3	2	2	2	2	2	3	2	3	2	2	NA	NA	NA	NA	2	4	NA	2.4	4.5	4.333333333333333	5	29	6	8	3
5	4	4	5	4	4	5	NA	NA	NA	NA	NA	NA	2	2	2	1	1	4	2	3	4	1	2	5	2	2	1	NA	NA	NA	NA	1	4.333333333333333	NA	2.2666666666666666	4.5	NA	NA	46	11	20	2
5	4	4	5	4	4	4	NA	NA	NA	NA	NA	NA	1	1	1	2	2	1	2	1	1	2	2	1	1	2	1	NA	NA	NA	NA	1	4	NA	1.4	4.5	NA	NA	34	11	6	3
1	1	1	1	5	5	5	5	5	5	4	5	5	1	1	1	1	1	1	1	1	1	1	1	1	1	1	1	NA	NA	NA	NA	1	5	NA	1	1	5	4.666666666666667	57	21	4	1
1	1	1	1	4	3	4	NA	NA	NA	NA	NA	NA	2	2	2	1	3	3	1	1	2	2	2	2	3	3	3	2	2	4	2	1	3.6666666666666665	2.5	2.1333333333333333	1	NA	NA	48	19	4	2
3	3	2	3	2	3	3	2	2	2	4	3	4	2	2	2	3	2	2	2	2	2	2	3	2	3	3	2	2	2	3	2	1	2.6666666666666665	2.25	2.2666666666666666	2.75	2	3.6666666666666665	32	7	2	1
1	1	1	1	3	3	3	NA	NA	NA	NA	NA	NA	4	4	3	2	1	1	4	5	4	4	3	3	3	4	4	NA	NA	NA	NA	2	3	NA	3.2666666666666666	1	NA	NA	29	2	3	1
1	1	1	1	3	3	3	4	4	4	4	5	4	1	1	1	1	1	1	1	1	1	1	1	1	1	1	1	1	1	1	1	2	3	1	1	1	4	4.333333333333333	53	9	4	2
2	1	2	1	5	5	5	NA	NA	NA	NA	NA	NA	3	3	4	2	1	3	1	1	3	2	2	1	1	1	3	1	1	1	1	2	5	1	2.066666666666667	1.5	NA	NA	37	4	4	3
1	1	1	1	3	3	3	NA	NA	NA	NA	NA	NA	5	4	5	1	1	1	5	5	4	4	3	1	5	5	3	NA	NA	NA	NA	2	3	NA	3.466666666666667	1	NA	NA	53	11	2	1
5	5	5	5	4	4	4	NA	NA	NA	NA	NA	NA	1	1	1	1	1	1	1	1	1	1	1	1	1	3	1	NA	NA	NA	NA	1	4	NA	1.1333333333333333	5	NA	NA	64	18	3	2
1	1	5	1	5	5	5	NA	NA	NA	NA	NA	NA	2	3	3	1	1	1	1	2	2	2	2	1	2	2	1	NA	NA	NA	NA	1	5	NA	1.7333333333333334	2	NA	NA	55	6	5	1
1	1	1	1	4	4	5	5	4	5	4	4	4	3	2	2	2	2	2	2	1	2	1	1	1	2	3	2	NA	NA	NA	NA	1	4.333333333333333	NA	1.8666666666666667	1	4.666666666666667	4	59	8	5	3
1	1	1	1	3	3	3	NA	NA	NA	NA	NA	NA	2	2	3	1	4	3	3	4	4	3	2	3	1	3	3	NA	NA	NA	NA	1	3	NA	2.7333333333333334	1	NA	NA	46	3	3	3
2	1	1	1	4	4	4	5	5	5	3	3	3	4	3	4	2	4	3	1	1	3	3	1	4	3	1	2	NA	NA	NA	NA	2	4	NA	2.6	1.25	5	3	33	1	2	3
3	1	1	1	5	5	5	4	4	5	5	4	5	2	3	2	1	2	2	3	2	2	1	1	1	1	2	1	NA	NA	NA	NA	2	5	NA	1.7333333333333334	1.5	4.333333333333333	4.666666666666667	37	9	6	2
1	1	1	1	5	5	5	NA	NA	NA	NA	NA	NA	1	2	2	2	1	1	2	2	1	2	1	1	1	1	1	NA	NA	NA	NA	2	5	NA	1.4	1	NA	NA	48	3	5	1
1	1	1	1	5	4	5	4	4	4	4	4	4	2	2	2	1	1	1	1	2	1	2	1	1	2	2	2	NA	NA	NA	NA	2	4.666666666666667	NA	1.5333333333333334	1	4	4	50	21	5	1
3	NA	NA	NA	4	5	5	NA	NA	NA	NA	NA	NA	1	1	1	1	1	1	1	1	1	1	1	1	1	1	1	NA	NA	NA	NA	2	4.666666666666667	NA	1	NA	NA	NA	33	2	4	2
1	2	1	1	4	4	4	4	4	3	4	4	4	1	1	1	1	2	2	1	3	1	1	1	3	1	1	3	1	3	3	1	1	4	2	1.5333333333333334	1.25	3.6666666666666665	4	55	18	3	2
2	4	1	3	5	5	4	NA	NA	NA	NA	NA	NA	2	2	3	1	2	2	2	4	4	3	3	2	2	3	3	1	2	3	1	2	4.666666666666667	1.75	2.533333333333333	2.5	NA	NA	33	11	6	2
3	2	2	1	4	4	4	3	3	3	3	3	3	1	1	1	1	1	1	1	1	1	1	1	1	1	1	1	NA	NA	NA	NA	2	4	NA	1	2	3	3	40	8	2	2
NA	3	NA	1	3	3	3	NA	NA	NA	NA	NA	NA	4	3	4	4	4	4	3	3	4	4	4	4	3	4	4	1	1	1	1	2	3	1	3.7333333333333334	NA	NA	NA	43	5	6	2
3	3	1	1	5	5	5	NA	NA	NA	NA	NA	NA	1	3	2	1	1	1	4	4	4	3	1	1	1	1	1	NA	NA	NA	NA	2	5	NA	1.9333333333333333	2	NA	NA	39	3	2	3
1	2	3	3	4	4	4	NA	NA	NA	NA	NA	NA	2	2	2	2	3	2	3	3	2	2	2	1	2	2	3	NA	NA	NA	NA	2	4	NA	2.2	2.25	NA	NA	50	9	5	3
4	3	2	2	5	5	5	5	5	5	5	5	5	1	1	1	1	1	1	1	1	1	1	1	1	1	1	1	NA	NA	NA	NA	1	5	NA	1	2.75	5	5	39	8	5	3
3	1	2	NA	5	5	5	5	4	4	5	5	5	2	2	2	1	1	1	1	1	1	2	2	1	1	1	1	NA	NA	NA	NA	2	5	NA	1.3333333333333333	NA	4.333333333333333	5	41	8	4	1
3	2	3	1	3	4	3	4	3	3	4	3	3	4	4	3	4	4	3	4	4	3	4	3	2	2	3	4	NA	NA	NA	NA	1	3.3333333333333335	NA	3.4	2.25	3.3333333333333335	3.3333333333333335	58	16	14	3
1	2	3	2	4	4	5	3	4	4	4	5	4	1	1	1	1	1	1	1	3	5	1	1	1	2	4	1	NA	NA	NA	NA	2	4.333333333333333	NA	1.6666666666666667	2	3.6666666666666665	4.333333333333333	49	6	3	3
3	4	1	2	1	3	3	NA	NA	NA	NA	NA	NA	3	2	4	3	3	4	4	3	2	4	3	3	2	4	1	4	3	2	5	1	2.3333333333333335	3.5	3	2.5	NA	NA	58	21	12	3
NA	1	NA	NA	4	4	4	NA	NA	NA	NA	NA	NA	1	1	1	1	1	1	2	1	1	1	1	1	1	1	1	NA	NA	NA	NA	2	4	NA	1.0666666666666667	NA	NA	NA	41	2	1	1
1	1	1	1	4	4	4	NA	NA	NA	NA	NA	NA	2	2	4	2	2	1	1	5	2	2	3	2	1	1	1	NA	NA	NA	NA	1	4	NA	2.066666666666667	1	NA	NA	29	9	7	2
NA	NA	2	NA	5	5	5	5	5	4	4	5	5	1	1	1	1	1	2	1	1	1	1	1	1	1	1	1	1	1	2	1	1	5	1.25	1.0666666666666667	NA	4.666666666666667	4.666666666666667	50	21	5	2
2	1	1	1	4	4	5	NA	NA	NA	NA	NA	NA	4	3	4	1	2	2	3	3	2	3	2	3	1	3	3	NA	NA	NA	NA	1	4.333333333333333	NA	2.6	1.25	NA	NA	44	17	5	1
1	2	1	1	4	5	5	4	3	3	4	4	4	3	4	3	3	3	4	2	3	3	2	2	2	2	2	1	NA	NA	NA	NA	2	4.666666666666667	NA	2.6	1.25	3.3333333333333335	4	32	3	3	1
1	1	1	1	4	4	4	4	4	4	4	4	4	1	1	1	1	1	1	1	2	2	1	1	1	1	2	1	NA	NA	NA	NA	2	4	NA	1.2	1	4	4	55	21	4	3
4	4	2	1	4	4	4	NA	NA	NA	NA	NA	NA	2	2	2	3	1	2	1	1	1	2	1	1	1	1	1	1	1	1	1	1	4	1	1.4666666666666666	2.75	NA	NA	57	6	4	2
4	4	4	4	4	4	4	5	5	4	4	5	5	2	3	2	2	2	3	2	3	3	2	2	2	2	2	2	NA	NA	NA	NA	2	4	NA	2.2666666666666666	4	4.666666666666667	4.666666666666667	29	6	8	3
2	2	1	1	4	4	4	NA	NA	NA	NA	NA	NA	2	2	2	2	2	2	2	2	2	2	2	2	2	2	2	1	2	2	1	2	4	1.5	2	1.5	NA	NA	31	4	5	3
2	1	1	1	2	4	4	3	2	2	4	4	4	1	1	1	1	1	1	1	1	1	1	1	1	1	1	1	NA	NA	NA	NA	2	3.3333333333333335	NA	1	1.25	2.3333333333333335	4	34	7	2	2
3	1	3	1	5	5	5	4	5	5	5	4	4	2	2	2	2	2	2	2	2	2	2	2	2	2	2	2	1	1	1	1	2	5	1	2	2	4.666666666666667	4.333333333333333	32	6	5	3
2	2	1	1	5	5	5	5	5	4	4	4	4	4	4	5	2	1	1	4	2	4	4	4	3	5	4	5	NA	NA	NA	NA	1	5	NA	3.466666666666667	1.5	4.666666666666667	4	25	4	5	2
2	2	2	NA	4	4	4	NA	NA	NA	NA	NA	NA	2	2	2	1	1	1	1	2	2	2	1	1	1	3	2	NA	NA	NA	NA	1	4	NA	1.6	NA	NA	NA	30	11	8	3
4	4	5	4	4	4	4	NA	NA	NA	NA	NA	NA	2	2	2	3	2	2	2	2	3	3	3	2	2	2	3	NA	NA	NA	NA	2	4	NA	2.3333333333333335	4.25	NA	NA	29	6	7	3
4	5	2	4	4	4	5	NA	NA	NA	NA	NA	NA	2	4	4	2	3	2	3	4	2	2	3	2	4	4	4	NA	NA	NA	NA	2	4.333333333333333	NA	3	3.75	NA	NA	43	16	6	3
5	5	5	4	5	5	5	NA	NA	NA	NA	NA	NA	1	1	1	1	1	1	1	1	1	1	1	1	1	1	1	NA	NA	NA	NA	2	5	NA	1	4.75	NA	NA	31	8	2	3
4	1	1	1	5	4	4	4	4	4	4	4	4	4	4	4	4	4	5	5	4	4	5	4	5	5	5	5	NA	NA	NA	NA	2	4.333333333333333	NA	4.466666666666667	1.75	4	4	54	6	3	2
3	3	3	2	4	5	5	NA	NA	NA	NA	NA	NA	3	3	4	4	3	3	3	3	4	4	4	4	3	4	4	NA	NA	NA	NA	1	4.666666666666667	NA	3.533333333333333	2.75	NA	NA	18	2	2	1
5	4	4	1	4	4	4	5	5	4	5	5	5	1	1	1	2	1	1	2	1	1	1	1	1	1	1	1	NA	NA	NA	NA	1	4	NA	1.1333333333333333	3.5	4.666666666666667	5	24	5	10	3
1	1	1	1	5	5	4	NA	NA	NA	NA	NA	NA	1	1	1	1	1	1	1	1	1	1	1	1	1	1	1	NA	NA	NA	NA	2	4.666666666666667	NA	1	1	NA	NA	57	21	6	2
1	1	1	1	5	5	5	NA	NA	NA	NA	NA	NA	2	3	3	2	2	2	4	4	2	3	2	2	3	3	2	NA	NA	NA	NA	2	5	NA	2.6	1	NA	NA	55	14	3	2
1	3	1	1	4	4	4	4	3	3	5	5	5	2	2	3	3	3	3	2	2	2	3	2	1	1	3	3	NA	NA	NA	NA	1	4	NA	2.3333333333333335	1.5	3.3333333333333335	5	31	4	5	3
1	1	1	1	4	4	4	NA	NA	NA	NA	NA	NA	2	2	3	1	3	1	4	4	4	3	3	2	2	4	2	NA	NA	NA	NA	1	4	NA	2.6666666666666665	1	NA	NA	44	2	5	2
1	1	1	1	5	5	5	NA	NA	NA	NA	NA	NA	2	2	1	2	3	1	1	1	2	1	1	1	1	2	1	NA	NA	NA	NA	1	5	NA	1.4666666666666666	1	NA	NA	46	10	3	2
1	1	1	1	4	4	3	3	3	3	3	3	3	2	4	2	1	3	2	2	2	3	2	3	1	2	3	2	2	1	1	1	2	3.6666666666666665	1.25	2.2666666666666666	1	3	3	40	3	5	2
NA	1	1	1	4	4	5	NA	NA	NA	NA	NA	NA	4	4	3	5	3	4	4	3	5	3	1	2	1	4	2	NA	NA	NA	NA	1	4.333333333333333	NA	3.2	NA	NA	NA	44	5	3	1
1	NA	1	1	5	5	5	5	5	5	5	5	5	1	1	1	3	2	3	1	1	2	2	1	1	1	1	1	NA	NA	NA	NA	1	5	NA	1.4666666666666666	NA	5	5	46	21	6	3
1	1	1	1	5	5	5	NA	NA	NA	NA	NA	NA	1	1	1	2	2	1	1	1	1	1	1	1	1	1	1	NA	NA	NA	NA	1	5	NA	1.1333333333333333	1	NA	NA	48	16	2	3
1	1	1	1	5	5	5	5	5	5	3	3	3	2	2	2	2	2	2	2	2	2	2	2	2	2	2	2	NA	NA	NA	NA	2	5	NA	2	1	5	3	52	6	2	2
4	4	4	3	5	4	5	NA	NA	NA	NA	NA	NA	3	4	3	3	3	3	3	4	4	3	3	3	3	4	3	NA	NA	NA	NA	1	4.666666666666667	NA	3.2666666666666666	3.75	NA	NA	59	5	3	1
4	4	5	4	3	5	5	4	4	5	3	3	4	1	2	1	2	1	2	2	2	2	2	2	1	1	3	1	1	2	5	2	2	4.333333333333333	2.5	1.6666666666666667	4.25	4.333333333333333	3.3333333333333335	45	8	10	3
2	1	NA	1	5	5	5	NA	NA	NA	NA	NA	NA	2	2	1	2	2	2	2	1	2	1	1	2	2	2	2	NA	NA	NA	NA	2	5	NA	1.7333333333333334	NA	NA	NA	29	1	2	1
1	1	1	1	4	4	4	4	3	3	4	4	4	3	3	3	2	2	2	3	4	4	3	2	2	3	3	2	NA	NA	NA	NA	1	4	NA	2.7333333333333334	1	3.3333333333333335	4	41	5	3	1
3	3	2	3	4	4	3	NA	NA	NA	NA	NA	NA	2	1	1	1	2	2	1	1	3	1	1	1	1	1	1	NA	NA	NA	NA	1	3.6666666666666665	NA	1.3333333333333333	2.75	NA	NA	42	6	6	3
2	2	1	2	3	2	2	NA	NA	NA	NA	NA	NA	1	1	1	2	2	2	2	1	2	1	1	1	1	1	1	NA	NA	NA	NA	1	2.3333333333333335	NA	1.3333333333333333	1.75	NA	NA	31	9	2	1
2	1	NA	1	5	4	5	5	5	4	5	5	3	1	1	1	2	3	2	1	1	2	1	1	1	1	1	1	NA	NA	NA	NA	2	4.666666666666667	NA	1.3333333333333333	NA	4.666666666666667	4.333333333333333	57	21	7	3
2	2	1	NA	3	3	3	NA	NA	NA	NA	NA	NA	3	3	4	3	3	3	3	4	3	3	3	2	2	4	3	NA	NA	NA	NA	2	3	NA	3.066666666666667	NA	NA	NA	32	6	3	2
1	1	3	1	5	4	4	4	3	4	5	5	5	3	4	2	1	2	2	3	3	2	2	1	4	1	4	3	NA	NA	NA	NA	1	4.333333333333333	NA	2.466666666666667	1.5	3.6666666666666665	5	19	2	4	1
1	1	1	1	4	4	4	NA	NA	NA	NA	NA	NA	1	1	1	1	1	1	1	1	1	1	1	1	2	1	1	NA	NA	NA	NA	1	4	NA	1.0666666666666667	1	NA	NA	34	9	4	2
1	1	1	1	3	3	3	4	4	4	4	4	4	1	1	1	1	1	1	1	1	1	2	1	1	1	1	1	1	1	1	1	1	3	1	1.0666666666666667	1	4	4	54	10	3	3
1	1	1	1	5	5	5	NA	NA	NA	NA	NA	NA	1	2	3	2	4	2	1	1	1	2	2	1	1	1	1	NA	NA	NA	NA	1	5	NA	1.6666666666666667	1	NA	NA	29	6	3	2
1	1	1	1	4	5	5	4	3	4	4	5	4	1	1	1	1	1	1	1	1	2	1	1	1	1	2	1	NA	NA	NA	NA	2	4.666666666666667	NA	1.1333333333333333	1	3.6666666666666665	4.333333333333333	63	4	2	2
2	1	2	NA	4	4	4	5	4	4	4	5	4	1	1	1	2	2	2	1	1	1	1	1	1	1	2	1	NA	NA	NA	NA	1	4	NA	1.2666666666666666	NA	4.333333333333333	4.333333333333333	22	4	6	3
1	NA	NA	1	4	5	4	NA	NA	NA	NA	NA	NA	1	1	2	2	1	1	1	1	2	1	1	1	2	2	2	NA	NA	NA	NA	1	4.333333333333333	NA	1.4	NA	NA	NA	34	6	6	2
NA	NA	NA	NA	5	5	5	NA	NA	NA	NA	NA	NA	3	2	3	2	2	2	1	4	4	3	1	3	3	3	3	NA	NA	NA	NA	1	5	NA	2.6	NA	NA	NA	24	1	2	2
1	1	1	1	4	4	5	NA	NA	NA	NA	NA	NA	4	4	4	3	4	4	3	4	4	4	3	4	4	4	5	NA	NA	NA	NA	2	4.333333333333333	NA	3.8666666666666667	1	NA	NA	50	3	6	2
1	1	1	1	4	4	4	4	4	4	4	5	5	2	3	2	1	3	2	3	3	3	3	2	3	3	2	3	NA	NA	NA	NA	2	4	NA	2.533333333333333	1	4	4.666666666666667	54	2	4	2
1	1	1	1	5	5	5	3	2	3	4	4	4	2	3	1	1	2	1	1	1	3	1	1	1	1	1	1	NA	NA	NA	NA	2	5	NA	1.4	1	2.6666666666666665	4	52	14	5	2
1	1	1	2	5	5	5	5	5	3	3	5	5	2	2	1	2	2	3	1	1	2	1	1	1	1	1	2	1	1	2	1	1	5	1.25	1.5333333333333334	1.25	4.333333333333333	4.333333333333333	23	2	2	2
1	1	1	1	4	3	4	NA	NA	NA	NA	NA	NA	3	3	3	3	3	4	3	3	3	3	3	3	3	3	3	NA	NA	NA	NA	1	3.6666666666666665	NA	3.066666666666667	1	NA	NA	31	6	3	1
1	1	1	1	4	4	5	4	2	3	3	5	5	4	5	3	1	1	2	3	5	5	3	2	3	3	5	3	NA	NA	NA	NA	2	4.333333333333333	NA	3.2	1	3	4.333333333333333	37	9	3	2
5	3	1	1	5	5	5	NA	NA	NA	NA	NA	NA	4	4	4	4	4	3	4	4	3	4	1	3	4	3	2	NA	NA	NA	NA	2	5	NA	3.4	2.5	NA	NA	32	9	4	3
1	1	1	1	5	5	5	5	5	5	5	5	5	1	1	1	1	1	3	1	1	1	1	1	1	1	1	1	NA	NA	NA	NA	2	5	NA	1.1333333333333333	1	5	5	39	16	8	3
4	4	4	4	5	5	5	NA	NA	NA	NA	NA	NA	1	2	1	1	1	3	1	3	2	2	1	2	2	2	2	NA	NA	NA	NA	1	5	NA	1.7333333333333334	4	NA	NA	27	11	5	3
3	1	1	1	5	5	5	NA	NA	NA	NA	NA	NA	2	2	1	2	2	2	1	1	1	1	1	1	1	1	1	NA	NA	NA	NA	2	5	NA	1.3333333333333333	1.5	NA	NA	46	13	7	3
2	2	1	1	4	4	4	4	2	2	4	4	4	1	1	1	1	1	1	1	3	2	1	1	1	1	4	1	NA	NA	NA	NA	2	4	NA	1.4	1.5	2.6666666666666665	4	43	21	1	2
3	4	4	3	4	3	4	NA	NA	NA	NA	NA	NA	3	3	4	3	3	3	4	4	3	4	3	3	3	3	3	NA	NA	NA	NA	2	3.6666666666666665	NA	3.2666666666666666	3.5	NA	NA	27	8	9	3
3	NA	1	NA	3	4	4	NA	NA	NA	NA	NA	NA	3	2	2	3	4	3	3	2	2	2	2	2	2	2	2	NA	NA	NA	NA	2	3.6666666666666665	NA	2.4	NA	NA	NA	30	8	7	1
2	2	2	2	4	4	4	3	4	4	4	4	4	3	4	3	4	3	3	3	3	3	3	3	2	3	3	3	NA	NA	NA	NA	2	4	NA	3.066666666666667	2	3.6666666666666665	4	30	5	5	3
4	5	5	5	5	5	4	NA	NA	NA	NA	NA	NA	1	1	1	1	1	1	1	1	2	1	1	3	2	2	1	NA	NA	NA	NA	1	4.666666666666667	NA	1.3333333333333333	4.75	NA	NA	33	8	9	3
1	2	3	3	3	3	3	2	2	2	4	3	4	3	2	1	1	2	3	3	3	2	2	3	2	2	3	3	1	2	1	1	1	3	1.25	2.3333333333333335	2.25	2	3.6666666666666665	37	11	7	3
1	1	1	1	4	4	4	NA	NA	NA	NA	NA	NA	3	3	3	1	2	2	2	3	2	2	2	2	2	3	2	NA	NA	NA	NA	1	4	NA	2.2666666666666666	1	NA	NA	43	10	4	2
4	3	1	4	4	4	3	NA	NA	NA	NA	NA	NA	1	1	1	1	1	1	1	1	1	1	1	1	1	1	1	NA	NA	NA	NA	1	3.6666666666666665	NA	1	3	NA	NA	45	6	8	1
1	3	2	1	5	3	3	4	5	5	5	5	5	1	1	1	1	1	2	1	1	1	1	1	1	1	1	1	2	2	2	1	1	3.6666666666666665	1.75	1.0666666666666667	1.75	4.666666666666667	5	48	14	9	3
2	NA	NA	2	5	5	5	NA	NA	NA	NA	NA	NA	1	1	1	1	1	1	1	1	1	1	1	2	1	1	1	NA	NA	NA	NA	1	5	NA	1.0666666666666667	NA	NA	NA	41	12	7	1
1	1	1	1	3	3	3	2	1	2	2	2	2	1	1	1	1	1	1	1	1	1	1	1	1	1	1	1	NA	NA	NA	NA	1	3	NA	1	1	1.6666666666666667	2	42	16	2	3
1	1	1	2	4	4	4	NA	NA	NA	NA	NA	NA	2	1	1	2	1	2	2	2	2	1	3	4	3	4	2	NA	NA	NA	NA	1	4	NA	2.1333333333333333	1.25	NA	NA	33	4	2	3
3	3	2	3	5	5	4	NA	NA	NA	NA	NA	NA	1	1	1	1	1	1	1	1	1	1	1	1	1	1	1	1	1	1	1	1	4.666666666666667	1	1	2.75	NA	NA	28	4	4	3
1	1	1	4	3	3	3	3	2	2	3	3	3	2	2	1	2	2	2	1	2	2	1	1	1	2	2	1	NA	NA	NA	NA	1	3	NA	1.6	1.75	2.3333333333333335	3	61	21	4	1
4	3	3	5	4	5	5	4	5	4	4	4	5	4	5	5	4	5	4	3	4	5	4	3	4	5	4	4	NA	NA	NA	NA	1	4.666666666666667	NA	4.2	3.75	4.333333333333333	4.333333333333333	22	3	12	1
NA	2	NA	NA	4	4	4	NA	NA	NA	NA	NA	NA	3	1	3	1	2	1	1	1	1	4	1	1	1	3	2	NA	NA	NA	NA	2	4	NA	1.7333333333333334	NA	NA	NA	50	9	8	3
1	1	1	1	4	4	4	4	4	3	3	4	4	2	1	3	1	2	2	1	3	1	1	1	1	1	2	2	1	1	2	1	1	4	1.25	1.6	1	3.6666666666666665	3.6666666666666665	58	21	4	1
NA	NA	4	NA	5	5	5	5	5	5	4	4	4	1	2	3	2	1	1	1	1	1	3	1	1	1	1	1	NA	NA	NA	NA	2	5	NA	1.4	NA	5	4	30	8	6	3
2	1	1	2	4	5	4	5	5	5	5	5	5	1	1	1	1	1	1	1	1	1	1	1	1	1	1	1	NA	NA	NA	NA	2	4.333333333333333	NA	1	1.5	5	5	60	21	5	1
1	2	1	1	5	5	5	5	5	5	5	5	5	2	2	2	2	2	2	2	2	2	1	2	1	2	2	2	NA	NA	NA	NA	2	5	NA	1.8666666666666667	1.25	5	5	45	6	3	2
4	2	1	1	4	4	5	NA	NA	NA	NA	NA	NA	3	3	4	1	3	2	1	3	3	3	4	2	2	3	3	3	1	4	2	1	4.333333333333333	2.5	2.6666666666666665	2	NA	NA	31	4	4	1
3	1	2	1	5	4	4	NA	NA	NA	NA	NA	NA	3	3	2	3	4	3	3	4	3	2	3	3	3	3	3	NA	NA	NA	NA	1	4.333333333333333	NA	3	1.75	NA	NA	40	8	4	1
NA	NA	NA	NA	5	5	5	4	4	4	3	4	3	2	2	2	1	1	1	1	2	2	2	2	2	2	2	1	1	2	2	1	1	5	1.5	1.6666666666666667	NA	4	3.3333333333333335	59	1	4	1
2	3	1	1	5	5	5	5	4	5	5	5	5	2	3	3	2	2	2	2	2	3	3	2	1	2	3	2	1	2	2	1	2	5	1.5	2.2666666666666666	1.75	4.666666666666667	5	41	11	6	2
1	1	1	1	2	1	2	NA	NA	NA	NA	NA	NA	3	3	1	1	1	1	1	1	1	1	1	1	1	2	1	NA	NA	NA	NA	1	1.6666666666666667	NA	1.3333333333333333	1	NA	NA	45	8	2	1
2	3	3	1	5	4	3	5	4	4	4	4	5	3	2	1	2	1	1	2	4	3	1	2	2	1	3	1	NA	NA	NA	NA	1	4	NA	1.9333333333333333	2.25	4.333333333333333	4.333333333333333	35	6	10	2
1	3	2	1	5	5	5	5	5	4	4	5	4	3	2	3	2	2	2	2	3	3	2	1	1	3	2	2	NA	NA	NA	NA	1	5	NA	2.2	1.75	4.666666666666667	4.333333333333333	36	6	3	2
2	2	1	1	3	3	5	NA	NA	NA	NA	NA	NA	3	3	4	2	3	4	3	4	4	3	2	2	2	3	2	NA	NA	NA	NA	2	3.6666666666666665	NA	2.933333333333333	1.5	NA	NA	59	15	4	1
5	1	1	1	3	3	3	3	2	1	5	5	5	1	1	1	1	1	1	1	1	1	1	1	1	1	4	1	NA	NA	NA	NA	1	3	NA	1.2	2	2	5	26	6	4	3
1	1	1	1	3	3	2	NA	NA	NA	NA	NA	NA	2	2	2	1	2	3	2	2	3	2	1	1	1	1	2	1	1	3	1	1	2.6666666666666665	1.5	1.8	1	NA	NA	40	10	3	1
1	1	1	1	5	5	5	NA	NA	NA	NA	NA	NA	2	1	1	1	1	1	2	3	3	1	1	2	1	4	2	NA	NA	NA	NA	2	5	NA	1.7333333333333334	1	NA	NA	42	4	5	2
1	1	1	1	5	4	5	2	2	2	2	2	2	4	4	4	4	2	4	4	5	5	4	2	2	4	4	4	NA	NA	NA	NA	2	4.666666666666667	NA	3.7333333333333334	1	2	2	60	21	6	1
1	1	1	1	5	5	4	NA	NA	NA	NA	NA	NA	5	4	4	4	4	4	4	4	3	4	2	4	3	4	4	NA	NA	NA	NA	2	4.666666666666667	NA	3.8	1	NA	NA	52	6	9	2
3	1	2	1	5	5	5	5	5	5	5	5	5	1	1	1	1	1	1	1	1	1	1	1	1	1	1	1	NA	NA	NA	NA	1	5	NA	1	1.75	5	5	44	6	7	2
3	3	2	2	4	4	4	NA	NA	NA	NA	NA	NA	2	1	2	1	2	2	2	2	2	2	1	1	2	2	2	NA	NA	NA	NA	1	4	NA	1.7333333333333334	2.5	NA	NA	43	11	4	1
5	5	1	NA	5	5	5	5	5	5	4	4	4	2	2	2	2	2	2	2	3	3	1	1	1	2	4	2	NA	NA	NA	NA	2	5	NA	2.066666666666667	NA	5	4	28	5	6	3
2	4	1	1	4	4	4	NA	NA	NA	NA	NA	NA	1	2	2	1	1	1	1	1	1	2	1	1	1	1	1	NA	NA	NA	NA	1	4	NA	1.2	2	NA	NA	50	1	5	2
1	1	2	1	4	4	4	NA	NA	NA	NA	NA	NA	4	3	4	4	4	4	3	3	3	4	3	4	4	3	3	NA	NA	NA	NA	2	4	NA	3.533333333333333	1.25	NA	NA	57	21	4	1
1	3	1	1	4	4	4	4	4	4	3	4	4	1	1	1	1	1	1	1	1	2	1	1	1	1	1	1	1	1	1	1	2	4	1	1.0666666666666667	1.5	4	3.6666666666666665	44	16	6	2
2	1	2	1	4	4	4	NA	NA	NA	NA	NA	NA	4	4	5	3	3	4	5	5	4	4	2	2	3	4	4	NA	NA	NA	NA	2	4	NA	3.7333333333333334	1.5	NA	NA	21	3	3	3
1	1	1	1	5	5	5	NA	NA	NA	NA	NA	NA	1	1	1	1	1	1	1	1	2	1	1	1	1	1	1	2	2	2	2	2	5	2	1.0666666666666667	1	NA	NA	28	1	2	2
1	1	1	1	5	5	5	NA	NA	NA	NA	NA	NA	2	2	3	1	1	1	1	1	1	3	2	2	2	2	2	NA	NA	NA	NA	1	5	NA	1.7333333333333334	1	NA	NA	52	13	9	2
NA	NA	NA	NA	5	5	5	NA	NA	NA	NA	NA	NA	1	1	1	1	1	2	1	1	1	1	1	1	1	1	1	NA	NA	NA	NA	2	5	NA	1.0666666666666667	NA	NA	NA	52	21	2	2
1	1	1	1	4	4	5	3	3	3	3	3	3	3	3	3	2	2	2	3	4	3	3	2	3	4	4	3	NA	NA	NA	NA	2	4.333333333333333	NA	2.933333333333333	1	3	3	35	5	4	1
1	3	2	1	4	4	5	4	4	4	4	5	5	2	2	3	1	2	2	2	1	1	2	2	2	1	2	2	NA	NA	NA	NA	1	4.333333333333333	NA	1.8	1.75	4	4.666666666666667	29	3	9	1
2	3	1	1	5	4	5	5	5	4	5	5	5	1	1	1	1	1	1	2	1	4	1	1	3	1	1	1	NA	NA	NA	NA	2	4.666666666666667	NA	1.4	1.75	4.666666666666667	5	40	11	6	3
NA	3	1	1	4	3	4	4	4	4	4	4	4	2	2	2	2	2	2	2	2	2	2	2	2	2	2	2	NA	NA	NA	NA	2	3.6666666666666665	NA	2	NA	4	4	58	20	12	2
NA	1	1	1	5	5	5	NA	NA	NA	NA	NA	NA	1	3	1	3	2	2	1	2	3	3	1	1	1	1	1	NA	NA	NA	NA	1	5	NA	1.7333333333333334	NA	NA	NA	51	4	6	1
1	1	1	1	5	4	4	4	2	2	4	4	4	3	3	3	2	2	2	1	3	3	3	2	3	2	3	2	NA	NA	NA	NA	2	4.333333333333333	NA	2.466666666666667	1	2.6666666666666665	4	49	7	5	1
1	1	1	1	5	5	5	NA	NA	NA	NA	NA	NA	1	1	1	1	2	1	1	1	3	1	1	1	1	1	1	NA	NA	NA	NA	2	5	NA	1.2	1	NA	NA	40	7	3	2
4	1	3	1	4	5	5	NA	NA	NA	NA	NA	NA	2	2	1	1	1	1	1	1	4	1	1	2	1	1	1	NA	NA	NA	NA	2	4.666666666666667	NA	1.4	2.25	NA	NA	40	7	17	1
1	1	1	1	5	5	5	NA	NA	NA	NA	NA	NA	4	3	4	3	4	3	4	5	5	4	3	3	3	4	4	1	1	2	1	2	5	1.25	3.7333333333333334	1	NA	NA	38	17	4	2
1	1	NA	1	5	5	5	4	3	4	5	5	5	3	3	3	1	1	1	3	3	4	3	3	2	2	2	2	NA	NA	NA	NA	2	5	NA	2.4	NA	3.6666666666666665	5	53	16	6	3
4	3	3	3	3	5	4	NA	NA	NA	NA	NA	NA	2	1	2	2	2	2	2	1	3	2	1	1	1	1	1	NA	NA	NA	NA	1	4	NA	1.6	3.25	NA	NA	35	6	4	1
3	2	4	1	4	4	5	4	5	4	3	5	4	3	2	2	2	1	2	1	2	2	2	1	1	2	1	3	NA	NA	NA	NA	1	4.333333333333333	NA	1.8	2.5	4.333333333333333	4	35	6	4	3
2	2	NA	1	4	4	4	3	3	3	4	4	4	1	1	1	1	1	1	1	1	1	1	1	1	1	2	1	1	2	2	1	1	4	1.5	1.0666666666666667	NA	3	4	59	1	5	3
2	3	3	2	5	5	5	NA	NA	NA	NA	NA	NA	1	1	1	1	1	1	1	1	1	1	1	1	1	1	1	NA	NA	NA	NA	2	5	NA	1	2.5	NA	NA	32	6	7	3
3	3	3	3	5	5	5	4	4	4	4	4	4	1	1	1	1	1	1	1	1	1	1	1	1	1	1	1	1	1	2	1	2	5	1.25	1	3	4	4	32	6	7	3
1	1	1	1	5	5	5	NA	NA	NA	NA	NA	NA	1	1	1	2	1	1	1	1	3	1	2	1	2	2	2	NA	NA	NA	NA	2	5	NA	1.4666666666666666	1	NA	NA	35	2	5	2
1	1	1	1	5	5	5	3	5	5	5	5	3	1	1	1	1	1	1	1	1	1	1	1	1	1	1	1	NA	NA	NA	NA	2	5	NA	1	1	4.333333333333333	4.333333333333333	70	21	2	2
2	3	1	1	4	4	4	NA	NA	NA	NA	NA	NA	4	4	4	3	4	4	2	2	2	4	3	2	3	3	3	NA	NA	NA	NA	2	4	NA	3.1333333333333333	1.75	NA	NA	36	9	19	1
3	2	2	3	3	3	3	NA	NA	NA	NA	NA	NA	3	3	4	4	4	3	3	3	3	3	3	3	3	3	4	NA	NA	NA	NA	1	3	NA	3.2666666666666666	2.5	NA	NA	29	1	6	3
1	1	1	1	4	4	5	NA	NA	NA	NA	NA	NA	1	1	1	1	1	1	2	1	2	1	1	1	1	1	1	NA	NA	NA	NA	1	4.333333333333333	NA	1.1333333333333333	1	NA	NA	31	8	3	2
1	1	1	1	4	5	5	NA	NA	NA	NA	NA	NA	3	3	2	1	3	2	1	2	2	1	1	1	1	3	2	1	1	2	1	1	4.666666666666667	1.25	1.8666666666666667	1	NA	NA	30	10	2	3
NA	3	NA	1	5	5	5	4	4	5	5	5	5	2	1	1	2	2	2	1	1	2	2	1	1	1	1	1	NA	NA	NA	NA	2	5	NA	1.4	NA	4.333333333333333	5	32	3	3	2
1	5	1	1	5	5	5	NA	NA	NA	NA	NA	NA	2	2	2	2	2	1	3	2	2	1	2	2	2	2	2	1	1	1	1	2	5	1	1.9333333333333333	2	NA	NA	73	21	4	2
1	1	1	1	4	4	4	4	4	4	3	3	3	3	3	3	2	2	2	2	3	3	2	2	2	3	3	3	NA	NA	NA	NA	1	4	NA	2.533333333333333	1	4	3	46	21	2	2
NA	NA	NA	NA	3	3	3	4	4	4	4	4	4	1	1	1	1	1	1	1	1	1	1	1	1	1	1	1	NA	NA	NA	NA	2	3	NA	1	NA	4	4	53	2	2	1
5	3	2	3	5	5	5	5	5	5	5	5	4	2	2	1	1	1	1	3	4	3	2	1	2	3	3	2	NA	NA	NA	NA	1	5	NA	2.066666666666667	3.25	5	4.666666666666667	39	12	5	1
1	1	1	1	5	5	5	NA	NA	NA	NA	NA	NA	2	2	3	1	1	1	3	3	3	3	2	2	3	5	3	2	2	2	1	1	5	1.75	2.466666666666667	1	NA	NA	55	21	6	2
1	1	1	1	5	5	5	5	5	5	5	5	5	1	1	1	1	1	1	1	1	1	1	1	1	1	1	1	1	1	1	1	1	5	1	1	1	5	5	27	9	17	2
1	1	1	1	5	5	5	NA	NA	NA	NA	NA	NA	2	2	1	1	1	1	1	1	3	1	1	1	1	1	1	NA	NA	NA	NA	1	5	NA	1.2666666666666666	1	NA	NA	53	9	4	2
1	2	2	1	3	5	5	4	4	3	5	5	4	4	4	3	3	4	5	3	4	3	4	4	5	3	4	2	1	3	4	2	2	4.333333333333333	2.5	3.6666666666666665	1.5	3.6666666666666665	4.666666666666667	34	5	8	2
1	1	1	1	4	3	4	NA	NA	NA	NA	NA	NA	3	4	4	2	1	2	3	4	3	3	3	3	2	3	4	NA	NA	NA	NA	1	3.6666666666666665	NA	2.933333333333333	1	NA	NA	64	21	3	1
5	1	1	1	5	5	5	NA	NA	NA	NA	NA	NA	1	1	2	1	1	1	1	2	1	1	1	2	3	1	1	NA	NA	NA	NA	1	5	NA	1.3333333333333333	2	NA	NA	36	4	4	2
1	1	1	1	4	4	4	3	3	3	3	3	3	2	1	1	1	1	1	1	1	2	1	1	1	1	1	1	NA	NA	NA	NA	2	4	NA	1.1333333333333333	1	3	3	57	7	4	1
1	5	1	1	3	3	3	NA	NA	NA	NA	NA	NA	2	2	2	2	3	2	3	1	1	1	1	1	3	1	1	NA	NA	NA	NA	2	3	NA	1.7333333333333334	2	NA	NA	58	7	2	2
1	1	1	1	4	5	5	NA	NA	NA	NA	NA	NA	2	2	2	2	2	2	1	1	3	2	1	2	1	1	1	NA	NA	NA	NA	1	4.666666666666667	NA	1.6666666666666667	1	NA	NA	54	9	7	2
1	1	1	1	4	4	4	NA	NA	NA	NA	NA	NA	1	1	2	1	2	1	1	2	3	2	1	1	1	1	1	1	1	2	1	2	4	1.25	1.4	1	NA	NA	59	21	8	2
3	1	2	1	5	4	4	NA	NA	NA	NA	NA	NA	4	4	5	4	4	4	1	3	3	4	2	3	3	3	4	NA	NA	NA	NA	2	4.333333333333333	NA	3.4	1.75	NA	NA	42	6	6	1
1	1	1	1	5	5	5	NA	NA	NA	NA	NA	NA	1	1	1	1	1	1	1	1	1	1	1	1	1	1	1	NA	NA	NA	NA	1	5	NA	1	1	NA	NA	56	21	8	2
4	NA	NA	1	4	4	3	5	4	3	4	4	5	1	1	2	2	1	1	2	2	1	1	2	2	1	1	2	NA	NA	NA	NA	1	3.6666666666666665	NA	1.4666666666666666	NA	4	4.333333333333333	23	3	6	2
1	1	1	1	4	4	4	NA	NA	NA	NA	NA	NA	3	3	3	3	3	3	3	3	3	3	3	3	3	3	3	NA	NA	NA	NA	1	4	NA	3	1	NA	NA	41	9	4	3
1	1	1	1	4	5	5	NA	NA	NA	NA	NA	NA	2	1	2	1	2	1	1	2	2	2	1	1	1	1	1	NA	NA	NA	NA	2	4.666666666666667	NA	1.4	1	NA	NA	57	9	4	1
1	1	1	1	2	2	3	5	5	1	5	5	5	3	4	3	2	1	3	2	3	2	1	3	1	1	3	3	1	1	1	1	2	2.3333333333333335	1	2.3333333333333335	1	3.6666666666666665	5	29	2	4	1
1	1	1	1	5	4	4	NA	NA	NA	NA	NA	NA	2	2	1	2	2	2	1	1	1	2	1	1	1	1	1	NA	NA	NA	NA	1	4.333333333333333	NA	1.4	1	NA	NA	58	21	3	3
1	1	NA	NA	4	4	4	3	3	3	4	4	4	4	3	3	3	3	3	3	3	4	3	3	1	3	4	3	1	1	1	1	2	4	1	3.066666666666667	NA	3	4	42	10	4	2
1	1	1	1	2	4	3	3	3	3	3	3	4	2	2	2	1	1	2	2	2	2	1	1	1	1	1	3	NA	NA	NA	NA	2	3	NA	1.6	1	3	3.3333333333333335	45	21	2	2
2	1	2	1	3	1	1	NA	NA	NA	NA	NA	NA	4	3	3	4	4	4	3	5	2	3	2	2	4	4	5	NA	NA	NA	NA	1	1.6666666666666667	NA	3.466666666666667	1.5	NA	NA	33	4	5	1
1	1	1	1	4	4	4	4	4	4	4	4	3	2	2	2	1	1	1	2	3	2	1	1	2	2	2	2	1	1	4	1	2	4	1.75	1.7333333333333334	1	4	3.6666666666666665	65	14	2	2
1	3	1	1	3	3	3	NA	NA	NA	NA	NA	NA	4	4	3	3	4	4	4	3	4	4	3	3	4	4	4	NA	NA	NA	NA	2	3	NA	3.6666666666666665	1.5	NA	NA	50	21	4	2
1	1	1	1	4	4	4	5	5	5	5	5	5	5	4	4	4	5	4	5	5	4	4	4	4	5	4	4	1	2	3	1	1	4	1.75	4.333333333333333	1	5	5	28	11	5	2
1	1	1	1	5	5	5	NA	NA	NA	NA	NA	NA	1	1	1	1	1	1	1	1	1	1	1	1	1	1	1	NA	NA	NA	NA	1	5	NA	1	1	NA	NA	60	8	4	3
1	1	1	1	3	3	3	NA	NA	NA	NA	NA	NA	3	3	3	5	3	5	3	4	4	3	4	4	3	3	3	NA	NA	NA	NA	1	3	NA	3.533333333333333	1	NA	NA	42	6	3	3
3	2	1	NA	4	5	4	NA	NA	NA	NA	NA	NA	2	2	2	1	1	1	1	3	3	1	1	1	2	4	2	NA	NA	NA	NA	1	4.333333333333333	NA	1.8	NA	NA	NA	40	9	4	2
2	1	1	1	5	5	5	4	4	4	4	5	4	2	2	1	2	2	2	2	1	2	2	2	1	2	2	2	NA	NA	NA	NA	1	5	NA	1.8	1.25	4	4.333333333333333	47	4	5	1
1	3	2	2	4	4	4	4	3	3	4	4	4	1	2	1	1	1	2	1	1	1	1	1	1	1	1	1	NA	NA	NA	NA	2	4	NA	1.1333333333333333	2	3.3333333333333335	4	40	4	5	1
2	1	NA	1	5	5	5	NA	NA	NA	NA	NA	NA	4	3	3	2	3	3	1	3	2	2	1	1	1	1	2	NA	NA	NA	NA	1	5	NA	2.1333333333333333	NA	NA	NA	32	9	4	1
1	1	NA	1	4	4	4	4	4	4	3	4	4	2	2	2	1	1	1	2	2	2	1	1	1	1	2	2	NA	NA	NA	NA	2	4	NA	1.5333333333333334	NA	4	3.6666666666666665	40	1	3	1
1	1	1	1	3	3	3	3	3	3	4	3	3	1	1	1	4	5	2	5	3	4	1	1	1	3	3	1	NA	NA	NA	NA	1	3	NA	2.4	1	3	3.3333333333333335	31	12	2	2
4	1	1	1	4	4	4	NA	NA	NA	NA	NA	NA	4	3	3	2	2	3	3	4	3	3	3	2	4	5	3	NA	NA	NA	NA	2	4	NA	3.1333333333333333	1.75	NA	NA	35	5	3	1
1	2	2	NA	4	4	4	5	5	5	5	4	4	3	5	4	2	2	3	3	5	3	3	2	4	3	4	5	2	2	4	2	1	4	2.5	3.4	NA	5	4.333333333333333	36	13	4	1
1	1	1	1	4	4	4	5	4	4	3	3	4	2	2	2	1	2	2	1	2	2	2	2	1	2	3	2	NA	NA	NA	NA	1	4	NA	1.8666666666666667	1	4.333333333333333	3.3333333333333335	38	12	6	1
2	3	2	1	3	3	4	NA	NA	NA	NA	NA	NA	2	2	1	1	1	1	1	2	1	1	1	1	1	1	1	NA	NA	NA	NA	1	3.3333333333333335	NA	1.2	2	NA	NA	30	6	6	2
1	1	1	1	4	4	4	4	4	4	4	4	4	1	1	1	1	1	1	1	1	1	1	1	1	1	1	1	NA	NA	NA	NA	1	4	NA	1	1	4	4	63	5	3	2
2	1	1	1	4	4	4	4	3	4	4	4	4	2	1	1	1	1	1	2	2	2	2	1	1	2	1	2	NA	NA	NA	NA	1	4	NA	1.4666666666666666	1.25	3.6666666666666665	4	38	4	2	2
1	3	1	1	4	4	5	NA	NA	NA	NA	NA	NA	4	5	5	3	4	3	3	3	4	5	3	4	2	3	3	NA	NA	NA	NA	1	4.333333333333333	NA	3.6	1.5	NA	NA	51	11	2	1
NA	NA	NA	NA	1	1	1	1	1	1	1	2	1	1	1	1	1	1	1	1	1	1	1	1	1	1	1	1	NA	NA	NA	NA	1	1	NA	1	NA	1	1.3333333333333333	32	1	3	1
4	3	3	2	4	5	5	5	4	4	5	4	5	2	1	2	1	1	2	2	3	4	2	1	1	2	2	1	3	4	4	2	1	4.666666666666667	3.25	1.8	3	4.333333333333333	4.666666666666667	22	3	5	3
NA	1	1	1	5	5	5	NA	NA	NA	NA	NA	NA	1	1	1	1	1	1	1	1	3	1	1	1	1	1	1	NA	NA	NA	NA	1	5	NA	1.1333333333333333	NA	NA	NA	48	11	5	2
1	1	1	1	5	5	5	4	5	4	5	4	3	2	2	2	2	2	4	2	3	3	4	2	3	2	2	3	NA	NA	NA	NA	2	5	NA	2.533333333333333	1	4.333333333333333	4	38	7	2	1
2	3	2	1	4	5	5	5	3	4	4	5	5	3	2	4	3	2	4	2	4	3	3	4	4	4	4	3	NA	NA	NA	NA	1	4.666666666666667	NA	3.2666666666666666	2	4	4.666666666666667	37	8	6	2
4	2	2	1	4	4	5	NA	NA	NA	NA	NA	NA	2	1	2	1	1	2	1	1	2	1	1	1	1	2	2	NA	NA	NA	NA	1	4.333333333333333	NA	1.4	2.25	NA	NA	47	13	6	1
1	1	1	1	4	4	4	NA	NA	NA	NA	NA	NA	2	3	2	3	3	2	2	2	3	2	1	1	2	3	1	1	2	2	1	2	4	1.5	2.1333333333333333	1	NA	NA	36	11	5	1
1	2	1	1	4	3	3	3	3	3	4	4	4	1	1	1	2	1	1	2	1	2	1	1	1	1	1	1	NA	NA	NA	NA	1	3.3333333333333335	NA	1.2	1.25	3	4	58	10	3	2
1	1	1	1	4	4	4	4	3	3	3	3	3	4	4	3	1	3	3	4	4	4	4	5	3	3	3	4	NA	NA	NA	NA	1	4	NA	3.466666666666667	1	3.3333333333333335	3	32	5	3	3
NA	NA	NA	1	4	4	4	3	4	4	4	4	4	2	1	1	2	2	2	1	2	2	1	1	1	1	2	2	NA	NA	NA	NA	1	4	NA	1.5333333333333334	NA	3.6666666666666665	4	41	3	6	2
1	1	1	1	5	5	5	NA	NA	NA	NA	NA	NA	2	2	2	1	2	1	1	1	1	2	2	1	1	1	1	NA	NA	NA	NA	1	5	NA	1.4	1	NA	NA	39	9	8	1
3	2	1	2	5	3	4	5	5	5	3	3	3	3	3	4	4	3	2	2	3	4	1	4	4	3	3	3	NA	NA	NA	NA	1	4	NA	3.066666666666667	2	5	3	55	21	6	2
2	1	1	1	4	4	4	NA	NA	NA	NA	NA	NA	1	1	2	1	1	2	1	1	3	2	1	1	1	4	1	NA	NA	NA	NA	1	4	NA	1.5333333333333334	1.25	NA	NA	34	11	7	2
1	1	1	1	4	5	5	4	3	4	3	3	3	1	1	1	1	1	1	1	1	1	1	1	1	1	1	1	NA	NA	NA	NA	1	4.666666666666667	NA	1	1	3.6666666666666665	3	47	3	2	2
2	1	2	1	3	3	3	NA	NA	NA	NA	NA	NA	2	2	2	3	2	3	2	2	2	2	2	2	2	2	2	NA	NA	NA	NA	1	3	NA	2.1333333333333333	1.5	NA	NA	33	4	4	3
4	1	NA	1	4	4	4	4	3	3	5	5	5	2	2	2	3	2	2	2	3	2	3	1	2	2	3	2	1	1	1	1	1	4	1	2.2	NA	3.3333333333333335	5	27	6	5	3
2	3	3	3	5	3	4	NA	NA	NA	NA	NA	NA	4	3	4	2	4	3	3	5	2	3	5	3	2	4	3	NA	NA	NA	NA	1	4	NA	3.3333333333333335	2.75	NA	NA	35	6	9	3
5	NA	2	NA	4	4	4	5	4	4	4	4	4	3	4	4	1	3	3	3	2	2	4	2	3	2	3	4	4	3	3	3	1	4	3.25	2.8666666666666667	NA	4.333333333333333	4	23	5	3	2
1	2	1	1	4	4	4	4	4	5	4	5	4	2	3	2	1	1	2	4	1	2	1	1	2	1	1	3	NA	NA	NA	NA	1	4	NA	1.8	1.25	4.333333333333333	4.333333333333333	34	6	5	3
4	3	3	4	4	4	2	NA	NA	NA	NA	NA	NA	4	5	2	4	2	3	4	4	2	3	5	2	3	4	2	1	4	4	4	1	3.3333333333333335	3.25	3.2666666666666666	3.5	NA	NA	38	9	4	2
3	3	3	3	4	4	4	4	5	4	4	4	5	2	2	3	2	1	1	1	2	3	2	1	1	1	2	2	NA	NA	NA	NA	1	4	NA	1.7333333333333334	3	4.333333333333333	4.333333333333333	29	7	6	2
4	2	4	4	3	2	4	NA	NA	NA	NA	NA	NA	3	3	1	4	4	2	2	4	3	5	3	4	4	2	3	NA	NA	NA	NA	1	3	NA	3.1333333333333333	3.5	NA	NA	58	11	5	3
3	3	1	1	4	4	4	4	3	3	3	3	3	3	3	3	3	3	3	3	3	3	3	3	3	3	3	3	3	3	3	3	1	4	3	3	2	3.3333333333333335	3	47	13	4	1
1	1	1	1	5	5	5	3	3	2	4	5	5	3	2	4	1	2	2	1	3	2	1	1	1	2	4	2	NA	NA	NA	NA	2	5	NA	2.066666666666667	1	2.6666666666666665	4.666666666666667	43	4	4	1
5	3	3	4	3	5	4	NA	NA	NA	NA	NA	NA	4	3	3	4	4	5	4	4	5	4	5	4	5	5	3	NA	NA	NA	NA	1	4	NA	4.133333333333334	3.75	NA	NA	32	6	3	2
1	1	1	1	4	4	5	NA	NA	NA	NA	NA	NA	3	4	4	1	1	1	3	4	4	4	3	3	3	4	4	1	3	2	2	1	4.333333333333333	2	3.066666666666667	1	NA	NA	38	8	4	2
1	1	1	1	4	4	4	3	3	3	3	3	3	2	2	2	2	3	3	2	2	2	2	2	2	2	2	2	NA	NA	NA	NA	1	4	NA	2.1333333333333333	1	3	3	31	10	3	3
3	2	1	1	5	4	5	NA	NA	NA	NA	NA	NA	3	2	4	1	2	2	4	2	2	3	3	1	3	2	2	NA	NA	NA	NA	1	4.666666666666667	NA	2.4	1.75	NA	NA	27	4	8	3
2	2	2	3	5	5	5	5	5	4	5	5	5	1	1	1	1	1	1	1	1	1	1	1	1	1	1	1	NA	NA	NA	NA	1	5	NA	1	2.25	4.666666666666667	5	34	6	3	2
2	2	1	2	4	5	5	5	5	5	5	5	5	1	1	2	1	1	1	2	1	2	2	1	1	1	1	2	2	2	2	2	2	4.666666666666667	2	1.3333333333333333	1.75	5	5	39	11	7	1
1	1	1	1	3	3	4	NA	NA	NA	NA	NA	NA	2	2	2	1	1	1	2	2	2	2	2	2	2	2	2	NA	NA	NA	NA	1	3.3333333333333335	NA	1.8	1	NA	NA	38	4	4	2
NA	2	1	1	4	5	3	4	4	3	4	5	4	1	1	1	1	1	1	1	1	1	1	1	2	1	1	1	NA	NA	NA	NA	2	4	NA	1.0666666666666667	NA	3.6666666666666665	4.333333333333333	42	7	4	1
3	1	3	4	4	2	4	NA	NA	NA	NA	NA	NA	2	5	3	5	5	5	5	4	1	3	5	4	4	4	4	NA	NA	NA	NA	1	3.3333333333333335	NA	3.933333333333333	2.75	NA	NA	35	4	6	3
NA	NA	NA	NA	4	4	5	NA	NA	NA	NA	NA	NA	1	2	1	1	1	1	1	3	4	1	1	1	3	1	1	NA	NA	NA	NA	1	4.333333333333333	NA	1.5333333333333334	NA	NA	NA	22	5	5	2
1	1	1	1	5	5	2	NA	NA	NA	NA	NA	NA	2	2	2	3	1	2	1	2	3	1	1	2	2	3	3	NA	NA	NA	NA	1	4	NA	2	1	NA	NA	26	8	3	2
1	1	1	1	5	4	5	5	4	3	5	4	5	3	3	3	2	2	3	2	3	2	3	2	2	2	3	3	NA	NA	NA	NA	1	4.666666666666667	NA	2.533333333333333	1	4	4.666666666666667	42	16	3	3
3	2	2	1	5	4	3	NA	NA	NA	NA	NA	NA	3	3	3	3	4	3	4	2	3	2	4	3	3	3	2	NA	NA	NA	NA	1	4	NA	3	2	NA	NA	31	6	5	3
1	1	1	1	4	4	3	NA	NA	NA	NA	NA	NA	1	3	1	3	1	1	1	1	4	1	1	1	1	1	1	NA	NA	NA	NA	1	3.6666666666666665	NA	1.4666666666666666	1	NA	NA	35	11	8	2
1	1	1	1	4	4	4	NA	NA	NA	NA	NA	NA	2	3	2	2	2	2	1	2	3	1	1	1	1	1	1	NA	NA	NA	NA	1	4	NA	1.6666666666666667	1	NA	NA	38	4	3	2
1	3	5	1	5	5	5	5	5	5	5	5	4	1	2	3	1	1	1	1	1	2	1	1	1	1	1	2	NA	NA	NA	NA	2	5	NA	1.3333333333333333	2.5	5	4.666666666666667	42	6	4	1
3	3	4	3	3	3	4	NA	NA	NA	NA	NA	NA	1	2	2	1	1	2	2	1	2	1	2	1	2	1	2	NA	NA	NA	NA	1	3.3333333333333335	NA	1.5333333333333334	3.25	NA	NA	27	5	5	2
NA	3	3	NA	3	4	3	NA	NA	NA	NA	NA	NA	1	3	3	1	2	3	1	2	3	2	2	3	3	2	2	1	2	2	2	1	3.3333333333333335	1.75	2.2	NA	NA	NA	34	7	4	2
2	1	2	2	4	4	4	NA	NA	NA	NA	NA	NA	2	2	2	2	2	2	2	2	3	2	2	2	2	2	2	NA	NA	NA	NA	1	4	NA	2.066666666666667	1.75	NA	NA	32	6	3	3
1	NA	1	NA	5	5	5	NA	NA	NA	NA	NA	NA	1	1	1	1	1	1	1	1	1	1	1	1	1	1	1	NA	NA	NA	NA	1	5	NA	1	NA	NA	NA	38	21	4	2
2	1	1	1	3	3	3	3	3	4	4	4	3	3	3	4	3	2	3	3	3	3	3	3	2	2	3	3	NA	NA	NA	NA	1	3	NA	2.8666666666666667	1.25	3.3333333333333335	3.6666666666666665	36	6	5	2
2	2	2	3	3	3	3	NA	NA	NA	NA	NA	NA	2	1	2	1	2	1	2	1	2	2	2	1	1	1	2	NA	NA	NA	NA	1	3	NA	1.5333333333333334	2.25	NA	NA	35	11	8	2
2	2	2	1	3	4	4	3	3	4	4	4	3	1	1	1	1	1	1	1	1	1	1	1	1	1	1	1	NA	NA	NA	NA	1	3.6666666666666665	NA	1	1.75	3.3333333333333335	3.6666666666666665	40	7	7	1
1	1	1	1	4	4	4	NA	NA	NA	NA	NA	NA	1	1	1	2	2	2	1	2	1	1	1	1	1	3	1	NA	NA	NA	NA	1	4	NA	1.4	1	NA	NA	38	1	1	3
3	3	2	2	3	3	3	4	4	3	4	4	3	3	4	3	2	3	3	4	3	2	4	3	2	3	3	4	2	2	3	1	1	3	2	3.066666666666667	2.5	3.6666666666666665	3.6666666666666665	27	6	3	2
3	1	1	1	4	4	4	5	3	4	5	5	5	2	3	3	2	2	1	2	2	2	3	1	2	1	3	4	2	1	1	2	1	4	1.5	2.2	1.5	4	5	27	4	5	2
2	3	3	2	4	4	5	NA	NA	NA	NA	NA	NA	2	1	1	1	1	2	1	1	1	1	1	1	1	1	2	1	2	3	1	1	4.333333333333333	1.75	1.2	2.5	NA	NA	36	12	4	2
1	1	1	1	4	4	5	4	4	4	4	4	4	1	1	1	1	1	2	1	2	2	1	1	1	1	1	2	NA	NA	NA	NA	1	4.333333333333333	NA	1.2666666666666666	1	4	4	45	20	3	2
NA	1	1	1	4	4	4	4	4	4	4	4	5	2	1	2	1	2	1	2	1	3	1	2	2	1	2	2	NA	NA	NA	NA	1	4	NA	1.6666666666666667	NA	4	4.333333333333333	51	11	4	1
3	3	4	4	5	4	3	NA	NA	NA	NA	NA	NA	1	2	1	2	2	2	1	3	2	3	1	1	2	2	3	NA	NA	NA	NA	1	4	NA	1.8666666666666667	3.5	NA	NA	36	11	5	3
1	NA	1	NA	4	4	4	NA	NA	NA	NA	NA	NA	2	2	2	1	1	1	2	2	2	2	1	1	2	2	1	NA	NA	NA	NA	2	4	NA	1.6	NA	NA	NA	65	21	4	1
4	3	3	2	3	4	4	5	5	5	4	4	4	3	2	3	2	2	2	2	1	3	3	1	3	2	3	3	NA	NA	NA	NA	1	3.6666666666666665	NA	2.3333333333333335	3	5	4	40	16	2	1
1	5	NA	NA	5	5	5	NA	NA	NA	NA	NA	NA	2	2	2	1	2	1	2	2	2	2	2	2	2	1	2	1	1	1	1	1	5	1	1.8	NA	NA	NA	30	2	3	1
1	1	1	1	5	5	5	NA	NA	NA	NA	NA	NA	1	1	1	1	1	1	1	1	1	1	1	1	1	1	1	NA	NA	NA	NA	1	5	NA	1	1	NA	NA	32	4	3	3
3	3	3	3	3	5	2	NA	NA	NA	NA	NA	NA	5	3	3	3	4	3	3	4	3	3	3	3	3	3	3	NA	NA	NA	NA	1	3.3333333333333335	NA	3.2666666666666666	3	NA	NA	40	9	3	2
1	1	1	1	4	5	5	NA	NA	NA	NA	NA	NA	1	1	1	1	1	1	1	1	1	1	1	1	1	2	1	NA	NA	NA	NA	1	4.666666666666667	NA	1.0666666666666667	1	NA	NA	37	9	3	3
1	1	1	1	5	5	5	NA	NA	NA	NA	NA	NA	3	3	3	1	3	2	1	1	1	1	2	1	1	2	1	NA	NA	NA	NA	1	5	NA	1.7333333333333334	1	NA	NA	37	6	2	1
1	1	1	1	4	3	3	NA	NA	NA	NA	NA	NA	3	2	4	1	2	4	3	4	4	3	4	3	3	2	3	NA	NA	NA	NA	1	3.3333333333333335	NA	3	1	NA	NA	32	6	4	2
1	1	1	1	5	5	3	5	5	5	5	5	5	1	1	1	1	2	2	2	1	3	1	1	1	1	1	1	NA	NA	NA	NA	1	4.333333333333333	NA	1.3333333333333333	1	5	5	37	4	6	2
3	2	2	2	4	4	4	NA	NA	NA	NA	NA	NA	2	2	3	1	2	1	1	2	3	2	2	2	2	2	2	3	2	3	2	1	4	2.5	1.9333333333333333	2.25	NA	NA	39	6	4	1
3	4	4	4	3	2	2	NA	NA	NA	NA	NA	NA	2	2	3	2	2	2	3	3	3	2	2	2	2	3	2	NA	NA	NA	NA	1	2.3333333333333335	NA	2.3333333333333335	3.75	NA	NA	31	9	4	3
4	2	1	1	5	5	4	5	4	4	5	4	4	4	3	4	3	3	3	4	4	4	4	3	5	5	4	5	NA	NA	NA	NA	1	4.666666666666667	NA	3.8666666666666667	2	4.333333333333333	4.333333333333333	33	5	7	3
2	3	2	2	4	4	4	NA	NA	NA	NA	NA	NA	1	1	1	1	1	1	2	2	2	1	1	2	2	2	2	NA	NA	NA	NA	1	4	NA	1.4666666666666666	2.25	NA	NA	59	13	5	2
1	1	1	1	5	5	5	NA	NA	NA	NA	NA	NA	4	4	3	4	4	4	4	3	3	4	3	3	3	3	4	NA	NA	NA	NA	1	5	NA	3.533333333333333	1	NA	NA	40	14	4	1
2	3	3	3	3	3	3	4	4	5	4	5	4	1	1	1	1	1	1	1	2	1	1	1	1	4	1	1	NA	NA	NA	NA	1	3	NA	1.2666666666666666	2.75	4.333333333333333	4.333333333333333	37	11	5	3
3	1	1	1	5	5	5	4	4	4	4	4	5	1	1	1	1	1	1	1	1	1	1	1	1	2	2	1	NA	NA	NA	NA	1	5	NA	1.1333333333333333	1.5	4	4.333333333333333	46	4	8	3
4	3	2	3	3	4	4	4	3	3	3	5	4	4	4	4	2	3	3	5	4	5	4	4	3	4	4	5	2	3	2	3	1	3.6666666666666665	2.5	3.8666666666666667	3	3.3333333333333335	4	27	5	16	3
2	4	3	3	4	4	3	NA	NA	NA	NA	NA	NA	4	2	2	4	2	3	3	2	4	3	3	3	5	4	4	1	1	2	1	1	3.6666666666666665	1.25	3.2	3	NA	NA	45	8	5	3
NA	1	1	1	5	5	5	NA	NA	NA	NA	NA	NA	1	1	1	1	1	1	1	1	1	1	1	1	1	1	1	NA	NA	NA	NA	1	5	NA	1	NA	NA	NA	57	16	4	3
1	1	NA	1	5	5	5	NA	NA	NA	NA	NA	NA	1	2	2	1	1	1	2	1	2	2	1	1	1	2	1	NA	NA	NA	NA	2	5	NA	1.4	NA	NA	NA	61	16	5	1
NA	NA	NA	NA	5	5	5	3	3	3	3	3	3	1	1	1	1	1	1	1	1	1	1	1	1	1	1	1	NA	NA	NA	NA	1	5	NA	1	NA	3	3	63	16	2	1
3	NA	1	1	5	5	5	4	5	5	4	5	5	1	1	1	1	1	1	1	1	1	1	1	1	1	1	1	NA	NA	NA	NA	1	5	NA	1	NA	4.666666666666667	4.666666666666667	34	4	5	3
1	3	2	1	4	3	5	NA	NA	NA	NA	NA	NA	4	3	4	4	4	4	3	4	4	3	2	2	4	3	4	3	3	4	2	1	4	3	3.466666666666667	1.75	NA	NA	42	6	4	1
NA	3	1	1	3	4	3	NA	NA	NA	NA	NA	NA	3	3	2	1	1	1	2	3	2	2	2	2	2	3	3	NA	NA	NA	NA	1	3.3333333333333335	NA	2.1333333333333333	NA	NA	NA	51	8	4	1
4	4	2	NA	5	5	5	5	5	5	5	5	5	2	2	2	1	2	1	1	2	1	1	1	1	1	4	2	1	3	5	1	2	5	2.5	1.6	NA	5	5	35	1	5	1
NA	NA	NA	NA	5	5	5	NA	NA	NA	NA	NA	NA	2	2	2	2	2	2	1	2	2	2	1	1	2	2	2	2	3	4	1	2	5	2.5	1.8	NA	NA	NA	49	5	2	1
NA	NA	NA	NA	4	4	4	3	3	3	2	2	2	4	3	4	3	3	3	4	3	3	3	3	2	3	3	3	NA	NA	NA	NA	2	4	NA	3.1333333333333333	NA	3	2	30	4	7	1
1	1	1	1	5	5	4	NA	NA	NA	NA	NA	NA	3	3	4	1	3	4	3	3	4	4	2	2	3	4	4	NA	NA	NA	NA	2	4.666666666666667	NA	3.1333333333333333	1	NA	NA	29	4	10	1
1	4	2	2	5	4	5	5	4	3	4	5	4	5	3	5	3	4	4	4	4	3	4	3	3	5	4	3	NA	NA	NA	NA	2	4.666666666666667	NA	3.8	2.25	4	4.333333333333333	57	21	3	1
2	2	3	1	4	4	3	NA	NA	NA	NA	NA	NA	4	5	4	4	4	4	5	5	5	4	3	4	4	2	4	NA	NA	NA	NA	1	3.6666666666666665	NA	4.066666666666666	2	NA	NA	54	6	3	1
4	3	3	2	5	5	5	5	5	5	5	5	5	2	2	2	2	2	2	2	3	3	2	2	2	2	2	2	1	3	3	2	1	5	2.25	2.1333333333333333	3	5	5	34	8	4	3
1	1	1	1	1	5	2	NA	NA	NA	NA	NA	NA	2	2	2	1	1	1	1	2	1	1	1	1	1	1	2	1	3	3	1	2	2.6666666666666665	2	1.3333333333333333	1	NA	NA	44	9	5	1
1	1	1	1	5	5	5	4	3	3	4	5	5	4	4	4	1	1	1	3	3	3	3	1	1	3	4	2	NA	NA	NA	NA	1	5	NA	2.533333333333333	1	3.3333333333333335	4.666666666666667	58	17	3	1
2	3	3	4	4	5	4	NA	NA	NA	NA	NA	NA	3	4	3	3	3	1	2	3	2	2	2	1	3	3	2	NA	NA	NA	NA	1	4.333333333333333	NA	2.466666666666667	3	NA	NA	42	6	4	1
NA	NA	NA	NA	3	3	3	NA	NA	NA	NA	NA	NA	5	5	5	4	4	4	5	4	5	5	4	4	4	4	4	5	5	5	5	1	3	5	4.4	NA	NA	NA	43	12	9	1
1	3	3	1	4	3	3	4	3	3	4	5	4	2	1	2	1	1	1	1	1	1	1	1	1	1	1	1	NA	NA	NA	NA	2	3.3333333333333335	NA	1.1333333333333333	2	3.3333333333333335	4.333333333333333	28	7	5	1
1	1	1	1	5	5	5	5	4	4	4	5	5	2	2	2	1	1	1	2	2	2	1	1	1	1	2	1	NA	NA	NA	NA	1	5	NA	1.4666666666666666	1	4.333333333333333	4.666666666666667	53	11	2	1
1	1	1	1	5	5	5	NA	NA	NA	NA	NA	NA	2	3	2	2	2	3	2	4	3	4	3	3	4	4	1	1	1	2	1	1	5	1.25	2.8	1	NA	NA	37	4	5	1
3	2	3	4	3	3	4	4	3	4	4	4	4	2	2	1	1	1	2	3	1	2	2	1	1	1	1	1	NA	NA	NA	NA	1	3.3333333333333335	NA	1.4666666666666666	3	3.6666666666666665	4	32	8	8	3
1	1	1	1	4	4	4	5	4	4	4	4	4	2	1	2	1	1	1	1	2	2	1	1	1	1	2	1	1	2	2	2	2	4	1.75	1.3333333333333333	1	4.333333333333333	4	53	6	4	1
1	1	1	1	5	5	5	NA	NA	NA	NA	NA	NA	1	2	1	1	1	1	1	1	2	1	1	2	1	1	1	NA	NA	NA	NA	1	5	NA	1.2	1	NA	NA	52	3	3	1
4	2	4	3	4	4	2	NA	NA	NA	NA	NA	NA	2	3	3	2	2	2	5	2	2	2	2	5	5	2	2	NA	NA	NA	NA	1	3.3333333333333335	NA	2.7333333333333334	3.25	NA	NA	29	7	6	1
2	1	1	1	3	4	2	5	4	4	5	5	3	3	2	2	1	2	1	2	1	3	2	1	1	3	2	2	NA	NA	NA	NA	1	3	NA	1.8666666666666667	1.25	4.333333333333333	4.333333333333333	22	5	4	1
3	1	1	NA	4	4	5	5	5	5	5	5	4	1	2	1	2	2	2	1	1	2	1	1	1	1	1	1	NA	NA	NA	NA	1	4.333333333333333	NA	1.3333333333333333	NA	5	4.666666666666667	42	21	5	3
4	3	3	1	4	4	5	4	4	4	4	4	4	1	2	3	2	1	1	2	4	3	1	1	1	3	4	1	NA	NA	NA	NA	1	4.333333333333333	NA	2	2.75	4	4	32	1	1	3
5	1	1	1	4	5	4	5	5	5	5	4	4	2	3	3	4	4	3	3	4	4	4	4	4	4	5	4	NA	NA	NA	NA	2	4.333333333333333	NA	3.6666666666666665	2	5	4.333333333333333	18	2	4	1
1	1	2	1	4	3	4	NA	NA	NA	NA	NA	NA	2	2	2	2	1	2	1	1	2	3	1	1	1	2	1	NA	NA	NA	NA	1	3.6666666666666665	NA	1.6	1.25	NA	NA	24	3	7	3
NA	NA	1	1	5	4	5	NA	NA	NA	NA	NA	NA	2	2	2	1	2	4	2	3	4	2	4	3	5	3	2	NA	NA	NA	NA	1	4.666666666666667	NA	2.7333333333333334	NA	NA	NA	24	2	3	3
2	1	2	1	3	3	4	3	3	3	3	4	4	4	2	2	2	2	1	2	3	4	2	1	2	4	3	2	NA	NA	NA	NA	1	3.3333333333333335	NA	2.4	1.5	3	3.6666666666666665	36	5	4	3
3	3	3	2	3	3	3	NA	NA	NA	NA	NA	NA	2	2	1	1	2	3	3	2	1	2	2	1	1	2	2	NA	NA	NA	NA	1	3	NA	1.8	2.75	NA	NA	29	7	4	3
1	1	1	1	5	5	5	NA	NA	NA	NA	NA	NA	3	3	3	2	2	2	4	4	3	3	2	3	2	3	3	3	2	2	2	1	5	2.25	2.8	1	NA	NA	35	10	4	3
1	1	1	1	4	4	4	NA	NA	NA	NA	NA	NA	1	2	1	1	1	1	1	2	3	1	1	2	1	3	3	NA	NA	NA	NA	1	4	NA	1.6	1	NA	NA	74	10	4	3
1	1	1	NA	5	5	5	4	4	4	4	4	4	2	2	2	2	2	1	1	3	3	3	2	2	1	1	1	4	5	4	5	1	5	4.5	1.8666666666666667	NA	4	4	45	3	3	1
1	1	1	1	4	5	5	NA	NA	NA	NA	NA	NA	3	3	3	3	4	4	2	1	4	3	2	2	2	2	3	NA	NA	NA	NA	1	4.666666666666667	NA	2.7333333333333334	1	NA	NA	31	3	4	1
1	1	1	1	3	4	5	NA	NA	NA	NA	NA	NA	1	1	1	1	1	1	1	2	1	1	1	1	1	1	1	NA	NA	NA	NA	2	4	NA	1.0666666666666667	1	NA	NA	42	7	2	1
1	1	1	1	5	4	4	5	4	4	5	4	5	2	1	1	2	3	2	2	3	2	1	1	1	1	1	1	NA	NA	NA	NA	1	4.333333333333333	NA	1.6	1	4.333333333333333	4.666666666666667	23	3	2	3
2	2	1	2	3	3	3	NA	NA	NA	NA	NA	NA	1	1	1	2	1	1	1	4	2	1	1	1	3	1	1	NA	NA	NA	NA	1	3	NA	1.4666666666666666	1.75	NA	NA	48	12	2	1
5	5	5	5	5	4	4	5	5	4	5	4	5	4	4	5	5	5	4	5	5	5	3	5	5	5	5	4	5	4	4	5	1	4.333333333333333	4.5	4.6	5	4.666666666666667	4.666666666666667	42	11	4	3
1	1	1	NA	4	4	4	NA	NA	NA	NA	NA	NA	2	4	4	1	4	4	4	4	5	3	1	2	2	2	2	1	1	1	1	1	4	1	2.933333333333333	NA	NA	NA	66	8	6	1
1	1	1	1	5	5	5	4	4	3	4	5	4	1	1	1	1	1	1	1	1	1	1	1	1	1	1	1	NA	NA	NA	NA	1	5	NA	1	1	3.6666666666666665	4.333333333333333	31	7	3	1
3	4	3	1	2	3	2	NA	NA	NA	NA	NA	NA	3	3	3	4	3	3	3	3	3	4	4	3	4	4	4	NA	NA	NA	NA	1	2.3333333333333335	NA	3.4	2.75	NA	NA	32	9	9	3
NA	NA	NA	NA	5	4	4	5	4	4	4	5	4	1	2	2	1	2	2	1	1	1	1	1	1	1	1	1	NA	NA	NA	NA	1	4.333333333333333	NA	1.2666666666666666	NA	4.333333333333333	4.333333333333333	34	10	4	1
1	3	2	NA	3	3	4	NA	NA	NA	NA	NA	NA	4	3	3	2	1	2	2	4	4	4	2	3	2	4	3	NA	NA	NA	NA	1	3.3333333333333335	NA	2.8666666666666667	NA	NA	NA	39	11	12	1
1	2	1	1	4	5	4	4	4	4	4	4	4	3	1	3	1	2	2	3	2	4	2	1	1	3	3	1	NA	NA	NA	NA	1	4.333333333333333	NA	2.1333333333333333	1.25	4	4	52	6	4	4
1	2	1	1	4	4	4	4	3	4	5	4	4	2	2	2	3	3	3	3	2	2	3	3	2	1	3	2	NA	NA	NA	NA	1	4	NA	2.4	1.25	3.6666666666666665	4.333333333333333	22	2	4	4
1	1	1	1	4	4	4	5	3	5	5	5	4	3	2	2	2	2	2	2	2	2	2	1	1	2	2	1	NA	NA	NA	NA	2	4	NA	1.8666666666666667	1	4.333333333333333	4.666666666666667	61	15	4	4
4	3	2	2	5	5	5	NA	NA	NA	NA	NA	NA	1	2	2	2	3	2	1	3	3	2	1	1	1	2	3	NA	NA	NA	NA	1	5	NA	1.9333333333333333	2.75	NA	NA	39	8	5	4
1	1	1	1	5	5	5	4	3	3	4	4	3	2	1	1	1	1	1	1	1	1	4	1	1	1	1	3	NA	NA	NA	NA	1	5	NA	1.4	1	3.3333333333333335	3.6666666666666665	55	13	4	3
3	4	4	4	2	4	4	NA	NA	NA	NA	NA	NA	5	5	3	4	5	3	4	4	3	3	3	5	5	4	3	NA	NA	NA	NA	1	3.3333333333333335	NA	3.933333333333333	3.75	NA	NA	36	11	8	4
3	4	3	4	4	5	4	5	4	4	4	4	4	3	4	4	4	3	3	3	3	4	3	4	4	4	4	3	NA	NA	NA	NA	1	4.333333333333333	NA	3.533333333333333	3.5	4.333333333333333	4	40	13	3	4
3	4	2	3	5	3	3	4	3	5	4	5	3	1	1	2	3	1	1	2	2	1	2	1	1	2	1	1	NA	NA	NA	NA	1	3.6666666666666665	NA	1.4666666666666666	3	4	4	34	14	5	4
2	2	2	NA	5	4	4	4	5	4	3	3	3	2	2	2	2	3	2	2	2	3	2	3	2	2	2	2	NA	NA	NA	NA	2	4.333333333333333	NA	2.2	NA	4.333333333333333	3	36	14	5	4
2	1	1	1	3	3	2	NA	NA	NA	NA	NA	NA	3	3	3	2	3	1	4	2	2	2	2	2	2	3	2	NA	NA	NA	NA	1	2.6666666666666665	NA	2.4	1.25	NA	NA	29	9	4	4
3	2	1	1	3	3	4	4	3	3	4	4	4	1	1	1	1	1	1	1	1	2	1	1	1	1	1	1	1	1	2	1	2	3.3333333333333335	1.25	1.0666666666666667	1.75	3.3333333333333335	4	34	3	4	2
1	1	1	1	4	4	4	5	4	5	3	3	3	2	1	2	2	2	2	1	1	2	1	1	1	1	1	1	NA	NA	NA	NA	1	4	NA	1.4	1	4.666666666666667	3	37	11	5	4
4	4	3	4	5	5	5	5	5	5	5	5	5	2	5	3	2	3	3	5	2	2	2	1	4	4	1	2	2	2	1	4	1	5	2.25	2.7333333333333334	3.75	5	5	37	9	19	4
1	2	2	1	5	5	5	NA	NA	NA	NA	NA	NA	2	2	3	1	1	1	1	2	2	2	3	2	1	1	4	2	2	4	2	2	5	2.5	1.8666666666666667	1.5	NA	NA	46	6	3	4
3	2	1	5	4	5	4	NA	NA	NA	NA	NA	NA	3	3	4	3	3	2	2	2	2	2	3	2	2	3	3	NA	NA	NA	NA	2	4.333333333333333	NA	2.6	2.75	NA	NA	35	6	5	4
1	1	3	1	4	4	5	5	5	4	5	4	5	4	3	2	1	3	1	1	5	2	4	2	4	1	2	2	NA	NA	NA	NA	1	4.333333333333333	NA	2.466666666666667	1.5	4.666666666666667	4.666666666666667	20	3	7	4
4	3	3	4	3	3	2	3	4	4	4	4	4	3	2	3	3	2	3	4	3	3	3	3	2	3	3	3	NA	NA	NA	NA	1	2.6666666666666665	NA	2.8666666666666667	3.5	3.6666666666666665	4	67	16	3	4
1	1	1	1	4	4	4	NA	NA	NA	NA	NA	NA	1	3	2	1	1	1	2	1	1	1	1	1	2	1	1	2	5	2	2	2	4	2.75	1.3333333333333333	1	NA	NA	42	12	2	4
1	3	1	1	5	5	5	4	4	4	4	4	4	2	2	2	1	2	2	2	2	2	2	1	1	1	2	2	NA	NA	NA	NA	1	5	NA	1.7333333333333334	1.5	4	4	25	2	6	2
1	1	1	1	5	5	5	4	4	4	4	4	4	1	1	1	1	1	1	1	1	1	1	1	1	1	1	1	NA	NA	NA	NA	2	5	NA	1	1	4	4	38	18	2	4
3	3	4	3	4	3	4	4	5	4	4	5	4	3	3	2	3	3	3	2	3	2	3	4	4	3	4	4	NA	NA	NA	NA	1	3.6666666666666665	NA	3.066666666666667	3.25	4.333333333333333	4.333333333333333	35	16	4	3
1	NA	NA	NA	5	5	5	3	4	4	4	5	4	1	2	2	1	1	1	3	5	2	2	2	3	4	3	1	NA	NA	NA	NA	1	5	NA	2.2	NA	3.6666666666666665	4.333333333333333	38	7	5	1
1	NA	NA	NA	1	1	1	NA	NA	NA	NA	NA	NA	5	4	5	1	1	1	4	5	2	5	3	2	3	5	3	NA	NA	NA	NA	2	1	NA	3.2666666666666666	NA	NA	NA	57	5	2	2
5	4	5	5	4	5	5	5	4	4	4	4	5	4	4	3	3	3	3	4	3	4	4	3	4	3	4	3	NA	NA	NA	NA	2	4.666666666666667	NA	3.466666666666667	4.75	4.333333333333333	4.333333333333333	31	4	8	3
5	5	5	5	4	4	4	NA	NA	NA	NA	NA	NA	4	3	3	4	4	3	5	3	4	4	3	4	4	3	3	NA	NA	NA	NA	2	4	NA	3.6	5	NA	NA	30	5	8	3
1	1	1	1	4	4	4	NA	NA	NA	NA	NA	NA	1	1	1	1	1	1	1	1	1	1	1	1	1	2	1	NA	NA	NA	NA	1	4	NA	1.0666666666666667	1	NA	NA	30	1	4	1
4	4	3	4	4	4	4	NA	NA	NA	NA	NA	NA	4	3	2	2	4	4	4	4	2	2	2	4	2	4	4	NA	NA	NA	NA	2	4	NA	3.1333333333333333	3.75	NA	NA	36	6	3	3
4	5	4	4	4	5	3	NA	NA	NA	NA	NA	NA	4	4	5	5	4	4	4	4	4	4	5	5	4	4	4	NA	NA	NA	NA	2	4	NA	4.266666666666667	4.25	NA	NA	34	6	3	3
3	3	5	3	4	4	4	4	4	5	5	4	4	1	1	1	3	3	3	1	1	3	4	2	4	3	4	2	NA	NA	NA	NA	1	4	NA	2.4	3.5	4.333333333333333	4.333333333333333	34	11	12	3
4	3	4	4	5	4	5	4	4	4	4	4	4	4	5	5	3	4	3	3	4	5	3	4	3	3	5	4	NA	NA	NA	NA	1	4.666666666666667	NA	3.8666666666666667	3.75	4	4	33	5	3	3
3	4	4	4	5	4	4	NA	NA	NA	NA	NA	NA	4	4	4	4	4	5	3	4	4	3	4	3	4	3	5	NA	NA	NA	NA	1	4.333333333333333	NA	3.8666666666666667	3.75	NA	NA	33	7	3	3
5	4	5	4	4	4	3	5	5	4	3	4	4	5	4	4	3	4	4	4	4	4	4	2	4	4	4	4	NA	NA	NA	NA	2	3.6666666666666665	NA	3.8666666666666667	4.5	4.666666666666667	3.6666666666666665	33	5	3	3
3	3	3	3	4	4	4	4	3	3	4	4	5	4	3	4	3	4	3	4	4	4	4	4	3	4	4	3	NA	NA	NA	NA	2	4	NA	3.6666666666666665	3	3.3333333333333335	4.333333333333333	33	6	3	3
3	2	4	3	4	4	4	NA	NA	NA	NA	NA	NA	4	5	4	2	5	5	4	4	4	5	4	4	5	4	4	NA	NA	NA	NA	1	4	NA	4.2	3	NA	NA	36	5	14	3
5	5	4	5	3	5	4	NA	NA	NA	NA	NA	NA	4	5	5	4	4	4	4	4	5	4	5	4	5	4	4	NA	NA	NA	NA	2	4	NA	4.333333333333333	4.75	NA	NA	40	8	14	3
3	3	4	4	4	3	3	4	4	4	2	3	4	4	4	4	4	4	4	4	5	5	4	5	4	4	4	4	NA	NA	NA	NA	1	3.3333333333333335	NA	4.2	3.5	4	3	40	5	9	3
4	4	4	4	5	4	5	NA	NA	NA	NA	NA	NA	3	3	3	2	3	3	3	3	3	3	3	3	3	3	3	NA	NA	NA	NA	2	4.666666666666667	NA	2.933333333333333	4	NA	NA	44	19	3	3
3	3	2	4	4	5	4	5	5	4	5	4	3	3	2	3	4	4	4	3	2	3	3	2	3	2	3	3	NA	NA	NA	NA	1	4.333333333333333	NA	2.933333333333333	3	4.666666666666667	4	31	8	5	3
3	3	3	3	3	3	3	NA	NA	NA	NA	NA	NA	2	2	2	2	2	2	2	2	2	2	2	2	2	2	2	3	3	3	3	2	3	3	2	3	NA	NA	30	6	3	3
3	3	4	4	4	3	4	3	4	4	4	4	3	4	4	2	2	4	4	4	2	3	2	2	2	1	3	4	NA	NA	NA	NA	1	3.6666666666666665	NA	2.8666666666666667	3.5	3.6666666666666665	3.6666666666666665	28	7	11	3
[truncated: 449 more rows]
